# Supplementary material for: Deciphering the circRNA-Mediated ceRNA regulatory network in dendritic cells during H37Ra and BCG infection
Source: Front Mol Biosci. 2026 Apr 13;13:1764518. doi: 10.3389/fmolb.2026.1764518 (PMC13110981; doi:10.3389/fmolb.2026.1764518)
Supplement: Supplementary file 1 [file Table2.xlsx]

## Sheet: Sheet1
ID	adj.P.Val	P.Value	t	B	logFC	circRNA	TYPE
ASCRP3009579	0.01113	3.56e-05	10.3	3.03161	3.517	hsa_circ_0008285	circRNA
ASCRP3010055	0.00899	7.13e-06	13.4	4.45266	3.31069	hsa_circ_0006168	circRNA
ASCRP3000181	0.00899	6.54e-06	13.6	4.52435	3.21171	hsa_circ_0000615	circRNA
ASCRP3001941	0.01113	3.33e-05	10.4	3.09537	2.91959	hsa_circ_0001772	circRNA
ASCRP3008084	0.00674	7.64e-07	19.3	6.10888	2.90473	hsa_circ_0059914	circRNA
ASCRP3011766	0.00899	1.72e-05	11.6	3.69416	2.90313	hsa_circ_0029937	circRNA
ASCRP3002220	0.01113	3.63e-05	10.3	3.01427	2.65726	hsa_circ_0000444	circRNA
ASCRP3004648	0.04589	0.000971	5.8	-0.27261	2.58686	hsa_circ_0000711	circRNA
ASCRP3009451	0.01699	8.86e-05	8.84	2.16123	2.56803	hsa_circ_0000471	circRNA
ASCRP3009538	0.03935	0.000719	6.13	0.04011	2.56455	hsa_circ_0001776	circRNA
ASCRP3009699	0.00674	2.28e-06	16.2	5.34937	2.4425	hsa_circ_0001824	circRNA
ASCRP3012104	0.0493	0.00116	5.62	-0.45498	2.42736	hsa_circ_0001413	circRNA
ASCRP3008978	0.02449	0.000216	7.59	1.2765	2.42694	hsa_circ_0035796	circRNA
ASCRP3003062	0.00899	1.01e-05	12.7	4.1561	2.42264	hsa_circ_0000972	circRNA
ASCRP3009834	0.00674	1.79e-06	16.8	5.5273	2.40686	hsa_circ_0001136	circRNA
ASCRP3010719	0.00674	2.47e-06	16	5.28957	2.32582	hsa_circ_0000437	circRNA
ASCRP3008101	0.01107	2.68e-05	10.8	3.29324	2.30135	hsa_circ_0000524	circRNA
ASCRP3001051	0.00899	1.27e-05	12.2	3.96271	2.28	hsa_circ_0007385	circRNA
ASCRP3005595	0.02609	0.000256	7.37	1.10267	2.17808	hsa_circ_0083092	circRNA
ASCRP3002640	0.01113	3.37e-05	10.4	3.08219	2.17552	hsa_circ_0001811	circRNA
ASCRP3000882	0.00899	8.82e-06	13	4.27443	2.14975	chr7:151167656-151195266-	circRNA
ASCRP3007442	0.0235	0.000185	7.8	1.4337	2.12145	hsa_circ_0001173	circRNA
ASCRP3003345	0.00755	3.33e-06	15.2	5.06433	2.07339	hsa_circ_0001588	circRNA
ASCRP3009433	0.01239	4.73e-05	9.83	2.76427	2.07188	hsa_circ_0040823	circRNA
ASCRP3008557	0.0483	0.00104	5.72	-0.34773	2.04881	chr15:94841429-94858866+	circRNA
ASCRP3002452	0.01221	4.43e-05	9.94	2.82627	2.04146	hsa_circ_0003908	circRNA
ASCRP3010200	0.03049	0.000439	6.7	0.55222	2.03899	chr16:15794592-15794782+	circRNA
ASCRP3011501	0.0274	0.000309	7.13	0.91084	2.02639	chr3:71743025-71748859-	circRNA
ASCRP3008865	0.02828	0.000334	7.03	0.83135	2.01788	hsa_circ_0084021	circRNA
ASCRP3002289	0.02661	0.000275	7.28	1.03186	2.00033	hsa_circ_0081379	circRNA
ASCRP3007093	0.00899	1.44e-05	12	3.85115	1.97881	hsa_circ_0028067	circRNA
ASCRP3010245	0.01988	0.000126	8.32	1.8116	1.97108	hsa_circ_0001178	circRNA
ASCRP3010628	0.02412	0.000205	7.66	1.32701	1.95093	hsa_circ_0028587	circRNA
ASCRP3004816	0.00899	8.41e-06	13.1	4.31478	1.94438	hsa_circ_0031241	circRNA
ASCRP3011659	0.00899	1.78e-05	11.6	3.66299	1.9415	hsa_circ_0001829	circRNA
ASCRP3006771	0.03591	0.000608	6.32	0.21434	1.93802	hsa_circ_0007508	circRNA
ASCRP3013392	0.03241	0.000488	6.57	0.44298	1.93672	hsa_circ_0008351	circRNA
ASCRP3002265	0.02901	0.000358	6.95	0.76184	1.93487	hsa_circ_0001116	circRNA
ASCRP3010354	0.01113	2.93e-05	10.7	3.21261	1.93136	hsa_circ_0001355	circRNA
ASCRP3001896	0.00899	6.31e-06	13.7	4.55371	1.92866	hsa_circ_0001400	circRNA
ASCRP3000464	0.00899	1.29e-05	12.2	3.94705	1.92833	hsa_circ_0004087	circRNA
ASCRP3013605	0.0257	0.000235	7.48	1.19093	1.92796	hsa_circ_0008139	circRNA
ASCRP3012605	0.02465	0.00022	7.56	1.25541	1.91395	hsa_circ_0076251	circRNA
ASCRP3009300	0.04914	0.00111	5.66	-0.40897	1.91324	hsa_circ_0044875	circRNA
ASCRP3008860	0.03912	0.000696	6.17	0.07475	1.88448	hsa_circ_0007148	circRNA
ASCRP3007198	0.00899	1.26e-05	12.3	3.97063	1.88368	hsa_circ_0028072	circRNA
ASCRP3003348	0.01835	0.000105	8.59	1.99355	1.87946	hsa_circ_0000614	circRNA
ASCRP3001395	0.00899	1.43e-05	12	3.86112	1.86926	hsa_circ_0007135	circRNA
ASCRP3000214	0.02609	0.000249	7.4	1.13358	1.8576	hsa_circ_0002635	circRNA
ASCRP3003138	0.02739	0.000296	7.18	0.95701	1.85194	hsa_circ_0005873	circRNA
ASCRP3004864	0.01586	7.45e-05	9.11	2.32934	1.84564	hsa_circ_0001380	circRNA
ASCRP3002723	0.0424	0.000807	6	-0.07902	1.84043	hsa_circ_0012346	circRNA
ASCRP3012042	0.0274	0.000315	7.11	0.89368	1.8146	hsa_circ_0009024	circRNA
ASCRP3004428	0.01835	0.000104	8.6	2.00241	1.80705	hsa_circ_0053394	circRNA
ASCRP3001232	0.02609	0.000259	7.35	1.09307	1.80345	hsa_circ_0034168	circRNA
ASCRP3012328	0.00899	1.2e-05	12.4	4.01474	1.79772	hsa_circ_0008901	circRNA
ASCRP3008722	0.00899	1.65e-05	11.7	3.73032	1.78462	chr6:21668877-21743273+	circRNA
ASCRP3007454	0.00899	1.48e-05	11.9	3.83039	1.77525	hsa_circ_0048430	circRNA
ASCRP3004481	0.02976	0.000415	6.76	0.60898	1.77245	hsa_circ_0005019	circRNA
ASCRP3000497	0.04589	0.000969	5.8	-0.27073	1.76795	hsa_circ_0001439	circRNA
ASCRP3010438	0.01334	5.78e-05	9.51	2.57399	1.76421	chr2:128934472-128935287+	circRNA
ASCRP3008289	0.01988	0.000128	8.3	1.79572	1.754	hsa_circ_0092328	circRNA
ASCRP3007477	0.00899	1.45e-05	12	3.84382	1.74887	hsa_circ_0057748	circRNA
ASCRP3000599	0.01835	0.000102	8.64	2.02621	1.74273	hsa_circ_0014717	circRNA
ASCRP3009034	0.02412	0.000195	7.72	1.37881	1.74175	hsa_circ_0000839	circRNA
ASCRP3005177	0.02976	0.000407	6.79	0.6298	1.73064	hsa_circ_0001421	circRNA
ASCRP3001208	0.00899	1.57e-05	11.8	3.77472	1.72463	hsa_circ_0001971	circRNA
ASCRP3010151	0.04916	0.00113	5.64	-0.43525	1.71658	hsa_circ_0001072	circRNA
ASCRP3012166	0.01679	8.35e-05	8.93	2.21849	1.7099	hsa_circ_0034414	circRNA
ASCRP3012659	0.02669	0.000278	7.26	1.0187	1.70462	hsa_circ_0004636	circRNA
ASCRP3002580	0.01045	2.41e-05	11	3.39277	1.70086	hsa_circ_0007516	circRNA
ASCRP3009533	0.02609	0.000255	7.37	1.10559	1.69771	hsa_circ_0023685	circRNA
ASCRP3002122	0.01993	0.00013	8.28	1.7819	1.69732	hsa_circ_0000586	circRNA
ASCRP3004752	0.04914	0.00112	5.65	-0.41915	1.68995	hsa_circ_0000458	circRNA
ASCRP3008499	0.02172	0.000167	7.94	1.53581	1.67276	hsa_circ_0000973	circRNA
ASCRP3011039	0.00899	1.4e-05	12	3.87557	1.67212	hsa_circ_0003643	circRNA
ASCRP3010660	0.04884	0.00108	5.69	-0.37984	1.66962	hsa_circ_0006884	circRNA
ASCRP3001949	0.02661	0.00027	7.3	1.05089	1.66865	hsa_circ_0001329	circRNA
ASCRP3002403	0.02886	0.000352	6.96	0.77788	1.6674	hsa_circ_0000567	circRNA
ASCRP3002321	0.01113	3.74e-05	10.2	2.986	1.66008	hsa_circ_0004912	circRNA
ASCRP3008643	0.02697	0.000289	7.21	0.97949	1.65546	hsa_circ_0008438	circRNA
ASCRP3002294	0.0314	0.00046	6.64	0.50401	1.64805	hsa_circ_0007632	circRNA
ASCRP3000363	0.04291	0.00087	5.92	-0.15792	1.64683	hsa_circ_0005782	circRNA
ASCRP3012509	0.00899	1.59e-05	11.8	3.76488	1.64256	hsa_circ_0035818	circRNA
ASCRP3006645	0.01113	3.23e-05	10.5	3.12201	1.64084	chr10:65326097-65359043+	circRNA
ASCRP3011868	0.01679	8.51e-05	8.91	2.20063	1.63817	hsa_circ_0008475	circRNA
ASCRP3011291	0.04286	0.000847	5.95	-0.12977	1.63503	hsa_circ_0005745	circRNA
ASCRP3007629	0.01775	9.38e-05	8.76	2.10508	1.62533	hsa_circ_0001589	circRNA
ASCRP3001473	0.02412	0.000206	7.65	1.32567	1.62317	hsa_circ_0003333	circRNA
ASCRP3006565	0.03271	0.000513	6.51	0.39044	1.62254	hsa_circ_0000311	circRNA
ASCRP3000537	0.02661	0.000273	7.29	1.0389	1.60245	hsa_circ_0000700	circRNA
ASCRP3009403	0.01585	7.34e-05	9.13	2.3447	1.5999	hsa_circ_0006869	circRNA
ASCRP3012298	0.03655	0.000632	6.27	0.17455	1.58905	hsa_circ_0008618	circRNA
ASCRP3004001	0.03217	0.000482	6.59	0.45547	1.58217	hsa_circ_0066874	circRNA
ASCRP3011463	0.04288	0.000857	5.94	-0.14225	1.57897	chr10:126323958-126326678-	circRNA
ASCRP3009568	0.00959	2.04e-05	11.3	3.54136	1.57445	hsa_circ_0004109	circRNA
ASCRP3012357	0.02412	0.000193	7.74	1.38744	1.57317	hsa_circ_0087047	circRNA
ASCRP3002499	0.03455	0.000556	6.42	0.30853	1.57271	hsa_circ_0002387	circRNA
ASCRP3010306	0.01113	3.56e-05	10.3	3.03245	1.57229	hsa_circ_0003208	circRNA
ASCRP3001842	0.04286	0.000842	5.95	-0.12396	1.57187	chr4:144464665-144465125+	circRNA
ASCRP3003355	0.0314	0.000457	6.65	0.51116	1.57034	hsa_circ_0001497	circRNA
ASCRP3000722	0.0257	0.000236	7.47	1.18654	1.56898	hsa_circ_0040822	circRNA
ASCRP3012020	0.02412	0.000203	7.67	1.33575	1.56064	chr3:196118683-196129888-	circRNA
ASCRP3003067	0.00952	1.96e-05	11.4	3.57912	1.5602	hsa_circ_0002458	circRNA
ASCRP3006491	0.01113	3.14e-05	10.5	3.14819	1.55881	hsa_circ_0050898	circRNA
ASCRP3010976	0.02976	0.000411	6.78	0.6208	1.55646	hsa_circRNA_404518	circRNA
ASCRP3010996	0.01334	5.52e-05	9.58	2.61847	1.5549	hsa_circ_0006459	circRNA
ASCRP3001758	0.01835	0.000101	8.65	2.03673	1.55482	hsa_circ_0001312	circRNA
ASCRP3013422	0.04447	0.000921	5.86	-0.21769	1.55145	chr14:65922338-65931191+	circRNA
ASCRP3009698	0.02923	0.000369	6.91	0.72985	1.55076	hsa_circ_0008934	circRNA
ASCRP3008515	0.01113	3.08e-05	10.6	3.16592	1.54699	hsa_circ_0087264	circRNA
ASCRP3008153	0.04914	0.0011	5.66	-0.40778	1.54137	hsa_circ_0062545	circRNA
ASCRP3002839	0.02976	0.000402	6.8	0.64305	1.54112	hsa_circ_0039930	circRNA
ASCRP3012237	0.03525	0.000577	6.38	0.27001	1.53501	hsa_circ_0000109	circRNA
ASCRP3000697	0.01334	5.62e-05	9.55	2.60128	1.53297	hsa_circ_0000086	circRNA
ASCRP3006656	0.0274	0.000305	7.15	0.92699	1.52751	hsa_circ_0005540	circRNA
ASCRP3002530	0.03912	0.000698	6.16	0.07149	1.527	hsa_circ_0035381	circRNA
ASCRP3011075	0.0257	0.000232	7.49	1.20153	1.5251	hsa_circ_0000443	circRNA
ASCRP3009892	0.00973	2.14e-05	11.2	3.49742	1.52345	hsa_circ_0072805	circRNA
ASCRP3012742	0.01835	0.000101	8.65	2.03393	1.51782	hsa_circ_0002904	circRNA
ASCRP3007966	0.02412	0.000209	7.63	1.30875	1.51437	hsa_circ_0000741	circRNA
ASCRP3009891	0.01221	4.48e-05	9.92	2.81565	1.51325	hsa_circ_0076917	circRNA
ASCRP3011392	0.02047	0.000141	8.17	1.70117	1.49967	hsa_circ_0007807	circRNA
ASCRP3005122	0.02076	0.000148	8.1	1.65578	1.49718	hsa_circ_0055943	circRNA
ASCRP3011629	0.01334	5.73e-05	9.52	2.58245	1.49391	hsa_circ_0002881	circRNA
ASCRP3006193	0.02609	0.000255	7.37	1.10765	1.49239	hsa_circ_0048467	circRNA
ASCRP3004456	0.0393	0.000704	6.15	0.0625	1.48317	hsa_circ_0006618	circRNA
ASCRP3010296	0.01334	5.25e-05	9.66	2.66582	1.4808	hsa_circ_0058792	circRNA
ASCRP3008953	0.01402	6.18e-05	9.4	2.50952	1.48063	hsa_circ_0007803	circRNA
ASCRP3003786	0.01982	0.000118	8.42	1.87623	1.4779	hsa_circ_0063763	circRNA
ASCRP3010073	0.01402	6.28e-05	9.38	2.49456	1.47786	hsa_circ_0034044	circRNA
ASCRP3009393	0.02067	0.000145	8.13	1.67593	1.47416	hsa_circ_0001280	circRNA
ASCRP3004705	0.01988	0.000128	8.3	1.79854	1.47314	hsa_circ_0004891	circRNA
ASCRP3010593	0.02847	0.000339	7.01	0.81815	1.46549	hsa_circ_0005664	circRNA
ASCRP3004881	0.03033	0.000434	6.71	0.56283	1.46462	hsa_circ_0000681	circRNA
ASCRP3012973	0.02162	0.00016	8	1.57856	1.46157	hsa_circ_0080845	circRNA
ASCRP3002396	0.01982	0.000121	8.39	1.85752	1.4587	hsa_circ_0002955	circRNA
ASCRP3009027	0.03935	0.000719	6.13	0.04133	1.45419	hsa_circ_0000462	circRNA
ASCRP3001624	0.01185	4.09e-05	10.1	2.90162	1.45183	hsa_circ_0005251	circRNA
ASCRP3006582	0.02412	0.000203	7.67	1.33664	1.45083	hsa_circ_0028644	circRNA
ASCRP3002278	0.01221	4.45e-05	9.94	2.82309	1.45043	chr3:16336362-16345099+	circRNA
ASCRP3005602	0.03912	0.000693	6.17	0.07946	1.44868	hsa_circ_0005044	circRNA
ASCRP3011285	0.03244	0.000498	6.55	0.42209	1.44759	hsa_circ_0077109	circRNA
ASCRP3013382	0.01113	3.35e-05	10.4	3.08872	1.43673	hsa_circ_0006603	circRNA
ASCRP3012787	0.02976	0.000408	6.79	0.62698	1.43439	hsa_circ_0004665	circRNA
ASCRP3009584	0.02923	0.000368	6.91	0.73241	1.42008	hsa_circ_0045219	circRNA
ASCRP3005147	0.03455	0.000554	6.42	0.31133	1.41442	hsa_circ_0006014	circRNA
ASCRP3003646	0.03271	0.000514	6.51	0.38834	1.40774	hsa_circ_0004276	circRNA
ASCRP3004521	0.0188	0.000109	8.54	1.95745	1.40443	hsa_circ_0005051	circRNA
ASCRP3013191	0.0442	0.000911	5.87	-0.20606	1.40006	hsa_circ_0000997	circRNA
ASCRP3009662	0.02923	0.000366	6.92	0.73789	1.39565	hsa_circ_0004870	circRNA
ASCRP3004844	0.03676	0.00064	6.26	0.1622	1.39421	hsa_circRNA_405040	circRNA
ASCRP3003727	0.02796	0.000326	7.06	0.85598	1.39307	hsa_circ_0082950	circRNA
ASCRP3009169	0.0274	0.000302	7.16	0.93621	1.39106	hsa_circ_0087540	circRNA
ASCRP3010466	0.02697	0.000286	7.22	0.98965	1.38461	hsa_circRNA_406848	circRNA
ASCRP3002860	0.03271	0.000517	6.51	0.38404	1.38282	hsa_circ_0001785	circRNA
ASCRP3002893	0.02412	0.000198	7.71	1.3651	1.38167	hsa_circ_0001092	circRNA
ASCRP3006097	0.01239	4.69e-05	9.85	2.77221	1.38023	hsa_circ_0002360	circRNA
ASCRP3004157	0.02923	0.000369	6.91	0.73154	1.37731	hsa_circ_0000378	circRNA
ASCRP3001950	0.04177	0.000786	6.03	-0.05208	1.35898	hsa_circ_0003221	circRNA
ASCRP3011716	0.02067	0.000146	8.12	1.67034	1.35353	hsa_circ_0004058	circRNA
ASCRP3011301	0.04884	0.00107	5.7	-0.37078	1.35353	hsa_circ_0007920	circRNA
ASCRP3010743	0.02976	0.000396	6.82	0.6567	1.34836	hsa_circ_0008394	circRNA
ASCRP3005256	0.01679	8.45e-05	8.92	2.20775	1.34464	hsa_circ_0001020	circRNA
ASCRP3003291	0.01604	7.78e-05	9.04	2.28814	1.34433	hsa_circ_0006681	circRNA
ASCRP3008203	0.01988	0.000127	8.31	1.80555	1.3437	hsa_circ_0006770	circRNA
ASCRP3004131	0.01699	8.79e-05	8.86	2.16903	1.3328	hsa_circ_0000008	circRNA
ASCRP3005236	0.02976	0.000395	6.83	0.66074	1.33159	hsa_circ_0007353	circRNA
ASCRP3011576	0.03271	0.000515	6.51	0.38799	1.327	hsa_circ_0007905	circRNA
ASCRP3000703	0.04177	0.000788	6.03	-0.05529	1.32657	hsa_circ_0003713	circRNA
ASCRP3006932	0.02047	0.000139	8.18	1.71415	1.3263	hsa_circ_0082951	circRNA
ASCRP3000868	0.0274	0.000313	7.11	0.90011	1.32552	hsa_circ_0006563	circRNA
ASCRP3004453	0.02047	0.000141	8.17	1.70581	1.31581	hsa_circ_0017972	circRNA
ASCRP3003209	0.03912	0.000693	6.17	0.07922	1.3054	hsa_circ_0087905	circRNA
ASCRP3008271	0.02172	0.000165	7.95	1.54637	1.30271	hsa_circ_0001869	circRNA
ASCRP3010285	0.01982	0.000122	8.37	1.84476	1.29807	hsa_circ_0022920	circRNA
ASCRP3010522	0.02763	0.000321	7.08	0.87451	1.29595	hsa_circ_0015270	circRNA
ASCRP3008459	0.01334	5.37e-05	9.63	2.64426	1.29443	hsa_circ_0003261	circRNA
ASCRP3000026	0.03541	0.000583	6.37	0.25938	1.29106	chr2:121036193-121038483+	circRNA
ASCRP3008460	0.01334	5.64e-05	9.55	2.59819	1.28716	hsa_circ_0006098	circRNA
ASCRP3008401	0.02576	0.000238	7.46	1.17607	1.27977	hsa_circ_0006602	circRNA
ASCRP3012726	0.03655	0.000631	6.28	0.17658	1.27699	hsa_circ_0002290	circRNA
ASCRP3010345	0.02886	0.000354	6.96	0.77308	1.27271	hsa_circ_0007733	circRNA
ASCRP3007586	0.02976	0.000413	6.77	0.61533	1.27215	hsa_circ_0074595	circRNA
ASCRP3000606	0.02465	0.000221	7.56	1.25304	1.2575	hsa_circRNA_101797	circRNA
ASCRP3012092	0.03935	0.000723	6.12	0.03563	1.25019	hsa_circ_0002560	circRNA
ASCRP3011046	0.04933	0.00116	5.61	-0.46084	1.24269	hsa_circ_0014613	circRNA
ASCRP3000215	0.01982	0.000119	8.41	1.87369	1.23873	hsa_circ_0072797	circRNA
ASCRP3005330	0.0429	0.000866	5.92	-0.15385	1.23571	hsa_circ_0002908	circRNA
ASCRP3001565	0.02935	0.000375	6.89	0.71395	1.23203	hsa_circ_0071106	circRNA
ASCRP3011940	0.03655	0.000631	6.28	0.17683	1.23167	hsa_circ_0009069	circRNA
ASCRP3012771	0.03591	0.000609	6.32	0.21293	1.23101	hsa_circ_0061276	circRNA
ASCRP3004489	0.02976	0.000396	6.82	0.65912	1.23034	hsa_circ_0009362	circRNA
ASCRP3006303	0.03586	0.000598	6.34	0.23275	1.22909	hsa_circ_0000369	circRNA
ASCRP3012144	0.01604	7.71e-05	9.06	2.29674	1.22293	hsa_circ_0040466	circRNA
ASCRP3010132	0.02412	0.000208	7.64	1.31335	1.22248	chr17:40986531-40991029+	circRNA
ASCRP3013124	0.0314	0.000461	6.64	0.50115	1.22209	hsa_circ_0001016	circRNA
ASCRP3007963	0.04727	0.001	5.77	-0.30721	1.21964	hsa_circ_0001512	circRNA
ASCRP3010192	0.03244	0.000495	6.56	0.4288	1.21871	hsa_circ_0058794	circRNA
ASCRP3002343	0.02162	0.000159	8	1.58085	1.21816	hsa_circ_0001410	circRNA
ASCRP3004737	0.0274	0.000316	7.1	0.88959	1.21633	hsa_circRNA_405823	circRNA
ASCRP3005028	0.03022	0.000431	6.72	0.57188	1.21617	chr14:86445313-86537311+	circRNA
ASCRP3006692	0.04914	0.00111	5.66	-0.41316	1.21554	hsa_circRNA_406283	circRNA
ASCRP3007444	0.02976	0.000414	6.77	0.61301	1.19687	hsa_circ_0000724	circRNA
ASCRP3006515	0.04447	0.000924	5.85	-0.22128	1.18721	hsa_circ_0085129	circRNA
ASCRP3013488	0.0274	0.000299	7.17	0.94652	1.18273	hsa_circ_0011977	circRNA
ASCRP3008634	0.02169	0.000162	7.97	1.56175	1.17155	hsa_circ_0049356	circRNA
ASCRP3000755	0.0493	0.00115	5.63	-0.44636	1.16979	hsa_circ_0007113	circRNA
ASCRP3000325	0.02154	0.000155	8.04	1.60889	1.15976	hsa_circ_0004145	circRNA
ASCRP3008611	0.02582	0.000241	7.44	1.16336	1.15849	hsa_circ_0011426	circRNA
ASCRP3010458	0.0483	0.00104	5.73	-0.34431	1.15633	chr19:21117754-21120167+	circRNA
ASCRP3005438	0.04907	0.00108	5.68	-0.3891	1.15199	hsa_circ_0000672	circRNA
ASCRP3006248	0.02609	0.000254	7.38	1.11154	1.14455	hsa_circ_0003693	circRNA
ASCRP3007033	0.02412	0.000199	7.7	1.35948	1.13862	chr14:89747293-89817152-	circRNA
ASCRP3009790	0.02976	0.000407	6.79	0.63092	1.12755	hsa_circ_0005899	circRNA
ASCRP3000116	0.04288	0.00086	5.93	-0.14606	1.12598	hsa_circ_0009020	circRNA
ASCRP3001546	0.0327	0.000504	6.53	0.40885	1.12467	hsa_circ_0000026	circRNA
ASCRP3009106	0.02633	0.000265	7.32	1.06874	1.11989	hsa_circ_0083866	circRNA
ASCRP3012625	0.0294	0.000378	6.88	0.7062	1.11337	hsa_circ_0005192	circRNA
ASCRP3001545	0.0268	0.000281	7.25	1.00715	1.11319	hsa_circ_0005075	circRNA
ASCRP3000824	0.02886	0.000352	6.97	0.7796	1.11116	hsa_circ_0006868	circRNA
ASCRP3010906	0.04884	0.00108	5.69	-0.38071	1.10477	hsa_circ_0009548	circRNA
ASCRP3010626	0.04914	0.00111	5.66	-0.41695	1.09847	hsa_circRNA_026426	circRNA
ASCRP3000217	0.02609	0.000257	7.36	1.10046	1.09782	hsa_circ_0009361	circRNA
ASCRP3008281	0.03244	0.000496	6.55	0.42638	1.09759	hsa_circ_0006554	circRNA
ASCRP3012610	0.03151	0.000465	6.63	0.49236	1.07762	hsa_circ_0010497	circRNA
ASCRP3011549	0.03455	0.000555	6.42	0.30923	1.07447	hsa_circ_0046188	circRNA
ASCRP3012668	0.04307	0.000882	5.9	-0.17298	1.07214	hsa_circ_0017628	circRNA
ASCRP3013513	0.03022	0.000426	6.73	0.58201	1.06855	hsa_circ_0032064	circRNA
ASCRP3012657	0.03784	0.000664	6.22	0.12329	1.06278	hsa_circ_0004405	circRNA
ASCRP3009382	0.03591	0.000604	6.33	0.22253	1.06058	hsa_circ_0001546	circRNA
ASCRP3000323	0.0415	0.000777	6.04	-0.04039	1.05328	hsa_circ_0014624	circRNA
ASCRP3002227	0.02976	0.000395	6.82	0.65936	1.03335	hsa_circ_0067103	circRNA
ASCRP3009204	0.04857	0.00105	5.72	-0.35718	1.03212	hsa_circ_0007364	circRNA
ASCRP3008000	0.04252	0.00083	5.97	-0.10841	1.02751	hsa_circ_0021827	circRNA
ASCRP3005487	0.03935	0.00072	6.13	0.03856	1.02733	chr2:241531567-241533298+	circRNA
ASCRP3010580	0.02886	0.000354	6.96	0.77432	1.027	hsa_circ_0004029	circRNA
ASCRP3013175	0.03384	0.000537	6.46	0.34428	1.02621	hsa_circ_0008342	circRNA
ASCRP3013332	0.04252	0.000829	5.97	-0.10763	1.02172	hsa_circ_0008514	circRNA
ASCRP3012175	0.03479	0.000564	6.4	0.29326	1.02043	hsa_circRNA_009078	circRNA
ASCRP3000654	0.04307	0.000881	5.91	-0.17136	1.01325	hsa_circ_0005974	circRNA
ASCRP3013260	0.03187	0.000475	6.6	0.47019	1.01151	chr2:65571569-65572030-	circRNA
ASCRP3012187	0.04252	0.000827	5.97	-0.10536	1.00983	hsa_circ_0040792	circRNA
ASCRP3012859	0.03752	0.000656	6.23	0.13658	1.00177	chr3:149435228-149443331-	circRNA
ASCRP3007256	0.02923	0.000371	-6.9	0.72379	-1.00276	chr7:73969503-73972052+	circRNA
ASCRP3010344	0.04288	0.000863	-5.93	-0.14961	-1.00732	hsa_circ_0054220	circRNA
ASCRP3008326	0.03586	0.000597	-6.34	0.23479	-1.01307	chr22:18324587-18379747-	circRNA
ASCRP3000661	0.03935	0.000716	-6.13	0.0449	-1.01311	hsa_circ_0008289	circRNA
ASCRP3008949	0.02412	0.000211	-7.62	1.30008	-1.024	hsa_circ_0007326	circRNA
ASCRP3010208	0.04914	0.00109	-5.68	-0.39681	-1.04461	chr4:184614741-184626223+	circRNA
ASCRP3002568	0.02821	0.000332	-7.04	0.84015	-1.05638	hsa_circ_0001525	circRNA
ASCRP3005835	0.03525	0.000577	-6.38	0.269	-1.06461	hsa_circ_0034072	circRNA
ASCRP3001989	0.04471	0.000933	-5.84	-0.23073	-1.0715	hsa_circ_0049948	circRNA
ASCRP3002869	0.04252	0.000822	-5.98	-0.09899	-1.08509	hsa_circ_0000725	circRNA
ASCRP3010231	0.02886	0.000351	-6.97	0.78064	-1.08754	hsa_circ_0063503	circRNA
ASCRP3012513	0.04526	0.000947	-5.83	-0.24707	-1.11745	hsa_circ_0005904	circRNA
ASCRP3000279	0.0204	0.000135	-8.23	1.74746	-1.14453	chr18:55833019-55919286+	circRNA
ASCRP3010809	0.02697	0.000288	-7.22	0.98308	-1.16814	hsa_circ_0022249	circRNA
ASCRP3013408	0.01835	0.000105	-8.59	1.99451	-1.24201	hsa_circ_0000360	circRNA
ASCRP3004344	0.0442	0.000912	-5.87	-0.20752	-1.24846	hsa_circ_0064810	circRNA
ASCRP3004964	0.0274	0.000313	-7.11	0.8996	-1.26265	hsa_circ_0003779	circRNA
ASCRP3007990	0.03098	0.000448	-6.67	0.53048	-1.27844	hsa_circ_0004738	circRNA
ASCRP3006086	0.02162	0.00016	-7.99	1.57504	-1.29921	hsa_circ_0058883	circRNA
ASCRP3000310	0.04916	0.00113	-5.64	-0.42872	-1.31181	hsa_circ_0005654	circRNA
ASCRP3008026	0.01113	3.76e-05	-10.2	2.98084	-1.3467	hsa_circ_0078155	circRNA
ASCRP3003493	0.02283	0.000178	-7.85	1.47176	-1.37269	chr2:42284534-42284717+	circRNA
ASCRP3010845	0.01523	6.94e-05	-9.22	2.39882	-1.39819	hsa_circ_0092337	circRNA
ASCRP3001934	0.02661	0.000276	-7.27	1.02866	-1.408	hsa_circ_0002919	circRNA
ASCRP3004980	0.02582	0.000243	-7.44	1.15786	-1.41304	chr18:77193578-77211816+	circRNA
ASCRP3006148	0.02412	0.000208	-7.64	1.31354	-1.41991	hsa_circ_0079262	circRNA
ASCRP3000961	0.02172	0.000167	-7.93	1.53136	-1.44073	hsa_circ_0038416	circRNA
ASCRP3010614	0.02976	0.000399	-6.81	0.65069	-1.46345	hsa_circ_0068765	circRNA
ASCRP3012525	0.01045	2.46e-05	-11	3.3744	-1.57429	chr4:26364067-26388013+	circRNA
ASCRP3005975	0.04933	0.00116	-5.61	-0.46216	-1.71421	chr20:3515899-3520982+	circRNA
ASCRP3000348	0.02976	0.000387	-6.85	0.68198	-1.82154	hsa_circ_0049637	circRNA
ASCRP3002019	0.02047	0.000137	-8.21	1.7288	-1.84	hsa_circ_0000332	circRNA
ASCRP3007689	0.0493	0.00115	-5.62	-0.44857	-1.8853	hsa_circ_0010906	circRNA
ASCRP3010032	0.00899	1.36e-05	-12.1	3.90462	-2.23757	chr6:119147944-119177708-	circRNA
ASCRP3004966	0.01113	3.4e-05	-10.4	3.07367	-2.4636	hsa_circ_0044837	circRNA
ASCRP3013485	0.00674	1.3e-06	-17.7	5.75516	-2.5006	hsa_circ_0062400	circRNA
ASCRP3011157	0.04307	0.000877	-5.91	-0.1664	-2.63227	hsa_circ_0035222	circRNA
ASCRP3004169	0.01982	0.000122	-8.38	1.84722	-2.67269	hsa_circ_0000315	circRNA
ASCRP3003811	0.02633	0.000263	-7.33	1.07451	-2.8399	hsa_circ_0000763	circRNA
