# Supplementary material for: Deciphering the circRNA-Mediated ceRNA regulatory network in dendritic cells during H37Ra and BCG infection
Source: Front Mol Biosci. 2026 Apr 13;13:1764518. doi: 10.3389/fmolb.2026.1764518 (PMC13110981; doi:10.3389/fmolb.2026.1764518)
Supplement: Supplementary file 2 [file Table3.xlsx]

## Sheet: Sheet1
circRNA	miRNA	Score	FreeEnergy
circCDYL	miR-145-5p	162	-23.35
	miR-185-5p	157	-19.13
	miR-27b-3p	150	-16.77
	miR-149-5p	150	-28.99
	miR-370-3p	144	-19.9
circCNOT6L	miR-125b-5p	154	-20.44
	miR-182-5p	154	-15.87
	miR-143-5p	151	-26.2
	miR-28-3p	151	-22.6
	miR-194-5p	141	-17.79
circZNF609	miR-145-5p	154	-15.96
	miR-149-5p	153	-28.52
	miR-326	149	-22.01
	miR-150-5p	144	-26.66
	miR-138-5p	142	-21.48
circMED13L	miR-17-5p	152	-20.21
	miR-20a-5p	150	-21.33
	miR-93-5p	149	-19.96
	miR-429	149	-19.81
	miR-129-5p	145	-20.13
circNFATC3	miR-23a-3p	157	-17.07
	let-7b-5p	155	-22.62
	miR-9-5p	155	-15.83
	miR-150-5p	155	-19.67
	miR-185-5p	152	-15.05
circCRKL	miR-16-5p	156	-21.21
	miR-107	155	-19.68
	miR-320a	153	-18.33
	miR-141-3p	150	-19.87
	miR-15a-5p	150	-20.25
circSTXBP5	miR-29a-3p	160	-20.86
	miR-144-3p	157	-17.53
	let-7d-5p	157	-19.15
	let-7a-2-3p	154	-18.27
	miR-139-5p	152	-18.12
circPRDM5	miR-32-5p	157	-17.1
	miR-23a-3p	155	-18.86
	miR-125a-3p	154	-16.44
	miR-182-5p	142	-16.29
	miR-330-3p	144	-19.44
circSUFU	miR-195-5p	150	-15.51
	miR-24-3p	163	-28.1
	miR-15a-5p	160	-22.07
	miR-107	151	-21.16
	miR-16-5p	151	-16.75
circRPL35A	miR-134-5p	151	-19.49
	miR-214-3p	158	-26.44
	miR-30a-5p	161	-17.7
	miR-590-3p	141	-20.62
	miR-96-5p	154	-16.79
miRNA	mRNA
miR-145-5p	MAP3K1、TRAF6、RTKN、HHEX、BIRC2、TFRC、ABHD17C、ITGB8
miR-185-5p	CDC42、FAIM2
miR-27b-3p	NRP2、PPARG、RUFY3、LONRF1、ST14、STAC
miR-149-5p	CASZ1、BIRC2、MAP3K1、TFRC、ITGB8、RTKN、HHEX
miR-370-3p	PMAIP1、NR4A3、GHDC、HDAC4、MLEC
miR-125b-5p	NLRC5、ARID3B、NPL、BCL2
miR-182-5p	HBEGF、EPAS1、ELMO1
miR-143-5p	C15orf48、HN1
miR-28-3p	C15orf48、EIF2AK2、CERS6
miR-194-5p	HIST1H2BD、TRAF6、RAB38、TSPAN7
miR-326	ALOX15B、TOMM34、SMAD6、TOMM40L、NRGN
miR-150-5p	STAT1、MYB、DCAF6、HILPDA、EGR2
miR-138-5p	NINJ1、HAP1、ZNF704、RNF24、CCND3、RARA
miR-17-5p	ORMDL3、C17orf49、CCNG2、APCDD1
miR-20a-5p	ZC3H12C、SOBP、PON2、FNBP1L
miR-93-5p	SLC22A23、COQ2
miR-429	PMAIP1、MARCKS、SNAP25、ZFAND6、YPEL2
miR-129-5p	LHX2
miR-23a-3p	TNFAIP6、IL12B、BCL2、KIAA0922、FUT4、IGSF8、STX12
let-7b-5p	CCL3、CCL3L3、CEP135、RUFY3、ZNF641、PLA2G15
miR-9-5p	MTHFD2、SLC31A2、TGFBI
miR-320a	CCR7、GRASP、INSM2、TFRC、MSI2
miR-141-3p	STAT4、SCD5、RNF145、SOBP、ACOT7、DMWD
miR-29a-3p	PMP22、CDC42、YPEL2
miR-144-3p	FAM60A、PNRC1、MAP3K8、CCNG2、HAP1
let-7d-5p	SMIM3、ARID3B、FZD3、PTAFR
miRNA	mRNA
let-7a-2-3p	LOR、CYP4B1、HVCN1、FKBP14
miR-139-5p	PMP22、TGIF1、DUSP19、NDRG2
miR-32-5p	CHST7、SESN3、HIVEP1、RGL1、FAR1
miR-125a-3p	TRAF3IP3
miR-330-3p	ID2、RCAN1、FAM107B
miR-195-5p	BCL2、RAB30、AXIN2、ZMAT3、RNF125
miR-24-3p	SNN、IL1A
miR-15a-5p	FERMT2、PLXNC1、TFRC、ALAD、ATG9A、RNF24
miR-107	IGSF3、RRAGC
miR-16-5p	G0S2、KIF21A、SLC41A2、PHF19
miR-134-5p	NDE1、ANGPTL4、PPP1R7、LTB、CLEC1A
miR-214-3p	IL2RA、PPP1R16B、PNPLA7、ESPNL
miR-30a-5p	SOCS3、KLHL28、C10orf11
miR-590-3p	APOL6
miR-96-5p	GCNT1、TPM1
