# Supplementary material for: Deciphering the circRNA-Mediated ceRNA regulatory network in dendritic cells during H37Ra and BCG infection
Source: Front Mol Biosci. 2026 Apr 13;13:1764518. doi: 10.3389/fmolb.2026.1764518 (PMC13110981; doi:10.3389/fmolb.2026.1764518)
Supplement: Supplementary file 3 [file Table1.xlsx]

## Sheet: mRNA
ID	adj.P.Val	P.Value	t	B	logFC	Gene.symbol	Gene.title
ILMN_3239965	1.62e-182	6.86e-187	80.6533	416.889	5.68	IDO1	indoleamine 2,3-dioxygenase 1
ILMN_1656310	2.77e-177	2.34e-181	76.6639	404.307	5.62	IDO1	indoleamine 2,3-dioxygenase 1
ILMN_1659913	1.77e-189	3.74e-194	86.1809	433.373	5.43	ISG20	interferon stimulated exonuclease gene 20
ILMN_1782389	4.36e-180	2.77e-184	78.7515	410.967	5.06	LAD1	ladinin 1
ILMN_1802653	9.91e-155	1.89e-158	61.9796	352.044	4.99	EBI3	Epstein-Barr virus induced 3
ILMN_1715131	4.68e-138	2.87e-141	52.6432	312.694	4.84	CCR7	C-C motif chemokine receptor 7
ILMN_1723912	1.94e-117	4.68e-120	42.7433	264.001	4.62	IFI44L	interferon induced protein 44 like
ILMN_3248910	1.72e-148	5.1e-152	58.3318	337.326	4.55	MIR155HG	MIR155 host gene
ILMN_1656011	6.45e-132	6.83e-135	49.4932	298.069	4.29	RGS1	regulator of G-protein signaling 1
ILMN_1672097	8.48e-124	1.36e-126	45.6218	279.014	4.17	CD86	CD86 molecule
ILMN_1681644	3.07e-142	1.49e-145	54.8514	322.515	4.01	BIRC3	baculoviral IAP repeat containing 3
ILMN_1691846	3.15e-158	4e-162	64.151	360.442	3.97	G0S2	G0/G1 switch 2
ILMN_1811364	1.12e-166	1.18e-170	69.4539	379.919	3.88	SGPP2	sphingosine-1-phosphate phosphatase 2
ILMN_2139761	2.83e-122	4.85e-125	44.9257	275.452	3.84	LIMCH1	LIM and calponin homology domains 1
ILMN_1785732	3.23e-124	5.13e-127	45.8138	279.989	3.83	TNFAIP6	TNF alpha induced protein 6
ILMN_1657234	8.56e-109	3.32e-111	39.0635	243.655	3.82	CCL20	C-C motif chemokine ligand 20
ILMN_1683774	6.1e-95	4.99e-97	33.6391	211.042	3.78	IL2RA	interleukin 2 receptor subunit alpha
ILMN_1714433	2.42e-129	2.86e-132	48.2429	292.05	3.76	MARCKSL1	MARCKS like 1
ILMN_1666733	1.13e-101	6.21e-104	36.2134	226.929	3.73	CXCL8	C-X-C motif chemokine ligand 8
ILMN_1667711	1.83e-110	6.51e-113	39.7546	247.58	3.7	PLA2G16	phospholipase A2 group XVI
ILMN_1704353	2.48e-151	5.26e-155	60.0019	344.163	3.65	IGSF3	immunoglobulin superfamily member 3
ILMN_1692295	1.55e-123	2.56e-126	45.4986	278.386	3.63	MYO1G	myosin IG
ILMN_1775501	9.61e-78	1.67e-79	27.6085	170.699	3.61	IL1B	interleukin 1 beta
ILMN_2170813	7.57e-134	6.25e-137	50.4832	302.747	3.59	LAMP3	lysosomal associated membrane protein 3
ILMN_3251672	1.88e-133	1.63e-136	50.28	301.792	3.59	DSG2	desmoglein 2
ILMN_1698218	3.18e-148	1.01e-151	58.1682	336.648	3.55	TRAF1	TNF receptor associated factor 1
ILMN_2131861	1.03e-138	6.1e-142	52.9852	314.238	3.55	SOCS2	suppressor of cytokine signaling 2
ILMN_1729749	9.35e-102	5.13e-104	36.245	227.12	3.53	HERC5	HECT and RLD domain containing E3 ubiquitin protein ligase 5
ILMN_1770338	2.61e-119	5.41e-122	43.5813	268.45	3.52	TM4SF1	transmembrane 4 L six family member 1
ILMN_1773352	1.48e-107	6.12e-110	38.5567	240.745	3.52	CCL5	C-C motif chemokine ligand 5
ILMN_1727689	2.15e-142	1e-145	54.9421	322.911	3.51	TNFAIP2	TNF alpha induced protein 2
ILMN_2058782	2.17e-77	3.85e-79	27.491	169.868	3.51	IFI27	interferon alpha inducible protein 27
ILMN_2098126	1.91e-117	4.56e-120	42.7478	264.025	3.48	CCL5	C-C motif chemokine ligand 5
ILMN_1799487	6.04e-150	1.66e-153	59.1581	340.73	3.47	N4BP2L1	NEDD4 binding protein 2 like 1
ILMN_1910180	7.29e-145	2.78e-148	56.2989	328.771	3.47	NRP2	neuropilin 2
ILMN_1676663	6.84e-90	7.14e-92	31.7943	199.177	3.45	TNFRSF11B	TNF receptor superfamily member 11b
ILMN_1718977	3.01e-155	4.47e-159	62.345	353.475	3.44	GADD45B	growth arrest and DNA damage inducible beta
ILMN_1739428	1.77e-91	1.71e-93	32.3677	202.908	3.44	IFIT2	interferon induced protein with tetratricopeptide repeats 2
ILMN_2344650	1.44e-145	5.2e-149	56.69	330.438	3.41	N4BP2L1	NEDD4 binding protein 2 like 1
ILMN_1657871	4.88e-111	1.64e-113	39.999	248.956	3.39	RSAD2	radical S-adenosyl methionine domain containing 2
ILMN_2235851	1.82e-139	1e-142	53.3856	316.034	3.38
ILMN_1795304	8.74e-109	3.41e-111	39.059	243.629	3.37	CRLF2	cytokine receptor-like factor 2
ILMN_1776181	8.72e-114	2.6e-116	41.1564	255.392	3.35	BIRC3	baculoviral IAP repeat containing 3
ILMN_2368530	5.87e-127	7.83e-130	47.1038	286.456	3.34	IL32	interleukin 32
ILMN_1732831	3.54e-134	2.77e-137	50.656	303.555	3.31	CHST7	carbohydrate sulfotransferase 7
ILMN_1657708	5.78e-127	7.59e-130	47.1101	286.487	3.25	MGLL	monoglyceride lipase
ILMN_2406501	4.17e-105	1.97e-107	37.566	234.977	3.25	SOD2	superoxide dismutase 2, mitochondrial
ILMN_1718754	5.95e-88	6.7e-90	31.1049	194.636	3.23	CD207	CD207 molecule
ILMN_1702691	2.14e-140	1.13e-143	53.873	318.206	3.22	TNFAIP3	TNF alpha induced protein 3
ILMN_1719695	2.46e-126	3.44e-129	46.807	284.981	3.22	NFKBIZ	NFKB inhibitor zeta
ILMN_1740418	1.45e-95	1.16e-97	33.8708	212.504	3.21	CYP27B1	cytochrome P450 family 27 subfamily B member 1
ILMN_2184373	4.18e-97	3.11e-99	34.4482	216.118	3.2	CXCL8	C-X-C motif chemokine ligand 8
ILMN_1707695	2.51e-75	4.8e-77	26.8133	165.04	3.18	IFIT1	interferon induced protein with tetratricopeptide repeats 1
ILMN_1781285	3.18e-150	8.07e-154	59.334	341.449	3.15	DUSP1	dual specificity phosphatase 1
ILMN_1798926	3.08e-132	3.13e-135	49.6565	298.846	3.15	SOCS2	suppressor of cytokine signaling 2
ILMN_2112256	8.32e-122	1.5e-124	44.7076	274.327	3.15	TNFRSF4	TNF receptor superfamily member 4
ILMN_1689088	8.78e-110	3.25e-112	39.4709	245.974	3.13	COLEC12	collectin subfamily member 12
ILMN_2320888	2.69e-117	6.54e-120	42.6807	263.666	3.12	CXCR4	C-X-C motif chemokine receptor 4
ILMN_2342579	1.22e-110	4.22e-113	39.8315	248.014	3.11	IL7R	interleukin 7 receptor
ILMN_2170814	2.51e-103	1.29e-105	36.8593	230.798	3.09	LAMP3	lysosomal associated membrane protein 3
ILMN_1665559	3.97e-151	9.25e-155	59.8634	343.602	3.08	CDK2	cyclin dependent kinase 2
ILMN_2405684	1.67e-119	3.42e-122	43.6681	268.907	3.08	BIRC3	baculoviral IAP repeat containing 3
ILMN_1688098	1.06e-127	1.35e-130	47.4587	288.211	3.05	TBC1D4	TBC1 domain family member 4
ILMN_2340259	2.54e-116	6.62e-119	42.251	261.356	3.05	PDE4B	phosphodiesterase 4B
ILMN_1801584	1.39e-98	9.3e-101	35.0142	219.623	3.04	CXCR4	C-X-C motif chemokine receptor 4
ILMN_2129161	6.12e-155	1.04e-158	62.1314	352.639	3.02	LRRC32	leucine rich repeat containing 32
ILMN_1802377	2.19e-110	7.82e-113	39.7223	247.398	3.01	IQCG	IQ motif containing G
ILMN_1788655	8.46e-108	3.46e-110	38.6556	241.315	3	CRLF2	cytokine receptor-like factor 2
ILMN_2054019	3.28e-90	3.36e-92	31.9096	199.93	3	ISG15	ISG15 ubiquitin-like modifier
ILMN_1801246	3.63e-79	5.9e-81	28.0839	174.044	3	IFITM1	interferon induced transmembrane protein 1
ILMN_1701789	1.24e-78	2.07e-80	27.9051	172.789	2.98	IFIT3	interferon induced protein with tetratricopeptide repeats 3
ILMN_1653466	5.96e-94	5.14e-96	33.2716	208.711	2.97	HES4	hes family bHLH transcription factor 4
ILMN_1785646	1.09e-67	2.87e-69	24.3667	147.136	2.97	PMP22	peripheral myelin protein 22
ILMN_1758324	3.57e-136	2.49e-139	51.6689	308.25	2.96	SLCO5A1	solute carrier organic anion transporter family member 5A1
ILMN_2098446	1.03e-121	1.87e-124	44.6649	274.107	2.96	PMAIP1	phorbol-12-myristate-13-acetate-induced protein 1
ILMN_1774604	7.27e-121	1.36e-123	44.2838	272.129	2.96	PNKD	paroxysmal nonkinesigenic dyskinesia
ILMN_2388547	3.11e-133	2.77e-136	50.1677	301.264	2.95	EPSTI1	epithelial stromal interaction 1 (breast)
ILMN_1691341	5.39e-103	2.82e-105	36.7287	230.019	2.95	IL7R	interleukin 7 receptor
ILMN_2410826	1.04e-88	1.14e-90	31.373	196.409	2.95	OAS1	2'-5'-oligoadenylate synthetase 1
ILMN_2161746	3.62e-125	5.67e-128	46.2487	282.185	2.94	TRIP10	thyroid hormone receptor interactor 10
ILMN_1703374	1.1e-135	7.9e-139	51.4193	307.1	2.92	NAV1	neuron navigator 1
ILMN_1745397	2.62e-95	2.11e-97	33.7752	211.901	2.9	OAS3	2'-5'-oligoadenylate synthetase 3
ILMN_1681132	9.74e-104	4.95e-106	37.0207	231.757	2.89	IL12B	interleukin 12B
ILMN_1713397	8.55e-64	2.66e-65	23.1551	138.001	2.88	NCCRP1	non-specific cytotoxic cell receptor protein 1 homolog (zebrafish)
ILMN_2396546	1.01e-143	4.05e-147	55.6783	326.106	2.87	IGSF3	immunoglobulin superfamily member 3
ILMN_1669881	1.01e-103	5.13e-106	37.0146	231.721	2.87	TSPAN13	tetraspanin 13
ILMN_1654696	2.22e-79	3.57e-81	28.1557	174.547	2.87	C15orf48	chromosome 15 open reading frame 48
ILMN_1790518	6.07e-143	2.57e-146	55.2535	324.267	2.84	JADE3	jade family PHD finger 3
ILMN_1747355	4.13e-79	6.72e-81	28.0653	173.914	2.84	CCL3L1	C-C motif chemokine ligand 3 like 1
ILMN_2239754	5.86e-77	1.06e-78	27.3483	168.856	2.84	IFIT3	interferon induced protein with tetratricopeptide repeats 3
ILMN_2089875	9.66e-80	1.52e-81	28.2777	175.4	2.83	TNFSF4	tumor necrosis factor superfamily member 4
ILMN_2218856	6.64e-84	8.74e-86	29.6941	185.162	2.81	CCL3L1	C-C motif chemokine ligand 3 like 1
ILMN_1710923	3.99e-117	9.89e-120	42.6038	263.254	2.8	SLAMF7	SLAM family member 7
ILMN_1652072	2.69e-104	1.32e-106	37.244	233.08	2.8	NIM1K	NIM1 serine/threonine protein kinase
ILMN_1674063	1.05e-93	9.15e-96	33.1811	208.134	2.8	OAS2	2'-5'-oligoadenylate synthetase 2
ILMN_1660806	2.55e-90	2.59e-92	31.9492	200.189	2.79	CSRP2	cysteine and glycine rich protein 2
ILMN_1695290	1.73e-81	2.5e-83	28.8695	179.509	2.79	FERMT2	fermitin family member 2
ILMN_1803652	1.57e-137	9.97e-141	52.3702	311.456	2.77	TMEM268	transmembrane protein 268
ILMN_2347798	6.32e-81	9.43e-83	28.6775	178.181	2.77	IFI6	interferon alpha inducible protein 6
ILMN_1716736	4.82e-134	3.88e-137	50.5847	303.222	2.76	CD80	CD80 molecule
ILMN_2374865	5.48e-119	1.17e-121	43.4352	267.679	2.76	ATF3	activating transcription factor 3
ILMN_1753370	1.1e-120	2.14e-123	44.196	271.672	2.74	ABTB2	ankyrin repeat and BTB domain containing 2
ILMN_1659960	6.07e-106	2.76e-108	37.901	236.939	2.73	IL4I1	interleukin 4 induced 1
ILMN_1780831	5.83e-113	1.8e-115	40.8065	253.461	2.72	SLC6A12	solute carrier family 6 member 12
ILMN_1741847	1.01e-37	8.16e-39	15.4787	77.0474	2.72	MMP10	matrix metallopeptidase 10
ILMN_1756992	7.77e-116	2.04e-118	42.0432	260.233	2.7	MUC1	mucin 1, cell surface associated
ILMN_1807042	3.28e-118	7.56e-121	43.0842	265.819	2.69	MARCKS	myristoylated alanine rich protein kinase C substrate
ILMN_2393149	1.94e-101	1.09e-103	36.1199	226.366	2.68	ALOX15B	arachidonate 15-lipoxygenase, type B
ILMN_3240420	8.2e-82	1.17e-83	28.9787	180.263	2.68	USP18	ubiquitin specific peptidase 18
ILMN_1664543	4.57e-75	8.87e-77	26.7278	164.428	2.68	IFIT3	interferon induced protein with tetratricopeptide repeats 3
ILMN_1808391	3.54e-137	2.32e-140	52.1851	310.613	2.67	DUSP4	dual specificity phosphatase 4
ILMN_1694548	2.95e-105	1.39e-107	37.6258	235.328	2.67	ANXA3	annexin A3
ILMN_1736729	1.36e-87	1.55e-89	30.9787	193.799	2.67	OAS2	2'-5'-oligoadenylate synthetase 2
ILMN_1723035	1.39e-75	2.63e-77	26.8975	165.643	2.65	OLR1	oxidized low density lipoprotein receptor 1
ILMN_1678422	5.33e-117	1.33e-119	42.5484	262.957	2.63	DHX58	DEXH-box helicase 58
ILMN_1813379	1.57e-107	6.53e-110	38.5454	240.679	2.63	TNFRSF9	TNF receptor superfamily member 9
ILMN_1665865	6.78e-100	4.16e-102	35.5205	222.728	2.63	IGFBP4	insulin like growth factor binding protein 4
ILMN_1738816	1.1e-129	1.25e-132	48.4123	292.873	2.62	FOXO1	forkhead box O1
ILMN_1781812	2.12e-101	1.2e-103	36.1047	226.274	2.62	NR4A3	nuclear receptor subfamily 4 group A member 3
ILMN_2336781	1.99e-118	4.47e-121	43.1831	266.344	2.61	SOD2	superoxide dismutase 2, mitochondrial
ILMN_1653443	2.16e-115	5.89e-118	41.848	259.174	2.61	CDK2	cyclin dependent kinase 2
ILMN_1785202	5.26e-94	4.51e-96	33.2922	208.842	2.61	STAT4	signal transducer and activator of transcription 4
ILMN_1705210	9.79e-117	2.51e-119	42.4308	262.325	2.6	GRASP	general receptor for phosphoinositides 1 associated scaffold protein
ILMN_1767556	1.09e-96	8.32e-99	34.2903	215.133	2.6	C10orf10	chromosome 10 open reading frame 10
ILMN_1724493	9.73e-72	2.2e-73	25.6491	156.613	2.6	LYSMD2	LysM domain containing 2
ILMN_1737157	1.27e-131	1.4e-134	49.3439	297.356	2.59	GRAMD1A	GRAM domain containing 1A
ILMN_1769388	1.2e-101	6.6e-104	36.2031	226.868	2.58	GJB2	gap junction protein beta 2
ILMN_1676980	8.93e-99	5.88e-101	35.0886	220.082	2.57	MTSS1	metastasis suppressor 1
ILMN_1767573	1.1e-92	1e-94	32.8073	205.743	2.57
ILMN_1675640	3.4e-80	5.22e-82	28.4313	176.47	2.57	OAS1	2'-5'-oligoadenylate synthetase 1
ILMN_1772302	3.4e-126	4.89e-129	46.7367	284.63	2.56	MTHFS	5,10-methenyltetrahydrofolate synthetase (5-formyltetrahydrofolate cyclo-ligase)
ILMN_1718387	5.88e-102	3.2e-104	36.3234	227.591	2.56	LOR	loricrin
ILMN_2380237	7.16e-60	2.56e-61	21.9604	128.83	2.56	C1QTNF1	C1q and tumor necrosis factor related protein 1
ILMN_1815023	2.18e-98	1.51e-100	34.9359	219.141	2.55	PIM1	Pim-1 proto-oncogene, serine/threonine kinase
ILMN_3223204	5.9e-83	8.03e-85	29.3692	182.945	2.55
ILMN_2231928	3.69e-65	1.08e-66	23.5771	141.202	2.55	MX2	MX dynamin like GTPase 2
ILMN_1691717	4.12e-119	8.72e-122	43.4911	267.974	2.54	RHBDF2	rhomboid 5 homolog 2
ILMN_1791232	4.97e-114	1.46e-116	41.261	255.967	2.54	SPRED2	sprouty related EVH1 domain containing 2
ILMN_1717727	3.74e-99	2.36e-101	35.2371	220.994	2.54
ILMN_1671509	2.31e-73	4.87e-75	26.1723	160.421	2.53	CCL3	C-C motif chemokine ligand 3
ILMN_3248338	1.57e-97	1.14e-99	34.6086	217.115	2.52
ILMN_1678841	1.24e-71	2.82e-73	25.6151	156.364	2.52	UBD	ubiquitin D
ILMN_1805750	1.52e-61	5.09e-63	22.4681	132.746	2.52	IFITM3	interferon induced transmembrane protein 3
ILMN_2312194	1.29e-117	3.06e-120	42.8224	264.424	2.51	CYB5A	cytochrome b5 type A
ILMN_2094952	9.49e-117	2.41e-119	42.438	262.364	2.51	NUAK2	NUAK family kinase 2
ILMN_1703180	1.04e-111	3.4e-114	40.2796	250.529	2.51	ETV3	ETS variant 3
ILMN_1724181	1.55e-109	5.83e-112	39.3681	245.391	2.51	IL15	interleukin 15
ILMN_1742929	3.49e-72	7.72e-74	25.7923	157.658	2.51	HESX1	HESX homeobox 1
ILMN_2124064	1.11e-130	1.25e-133	48.8883	295.173	2.49	REL	REL proto-oncogene, NF-kB subunit
ILMN_1813430	6.7e-123	1.12e-125	45.2102	276.913	2.49	TRIM69	tripartite motif containing 69
ILMN_2073289	6.32e-99	4.11e-101	35.1468	220.44	2.49	MTSS1	metastasis suppressor 1
ILMN_1773245	1.39e-49	7.48e-51	18.9053	104.739	2.49	CCL3L1	C-C motif chemokine ligand 3 like 1
ILMN_1678904	1.42e-86	1.67e-88	30.6218	191.42	2.48	ENO3	enolase 3
ILMN_1723944	2.74e-78	4.66e-80	27.7898	171.978	2.47	TARP	TCR gamma alternate reading frame protein
ILMN_3248773	1.57e-111	5.19e-114	40.2039	250.106	2.46	SNHG15	small nucleolar RNA host gene 15
ILMN_1812902	2.27e-110	8.17e-113	39.7146	247.354	2.46	CYYR1	cysteine and tyrosine rich 1
ILMN_1774287	4.36e-75	8.45e-77	26.7345	164.475	2.46	CFB	complement factor B
ILMN_1805175	1.94e-132	1.88e-135	49.7632	299.352	2.45	TGFA	transforming growth factor alpha
ILMN_1781761	1.8e-98	1.22e-100	34.9697	219.349	2.45	ENPP4	ectonucleotide pyrophosphatase/phosphodiesterase 4 (putative)
ILMN_1738589	4.87e-98	3.42e-100	34.8032	218.321	2.45	MGLL	monoglyceride lipase
ILMN_1807372	2.8e-77	4.99e-79	27.4541	169.607	2.44	ADORA2A	adenosine A2a receptor
ILMN_2083946	1.43e-129	1.66e-132	48.3547	292.593	2.43	TGFA	transforming growth factor alpha
ILMN_1797668	3.61e-82	5.06e-84	29.1009	181.104	2.43	INSM1	INSM transcriptional repressor 1
ILMN_2192072	7.44e-52	3.66e-53	19.5711	110.057	2.42	MMP7	matrix metallopeptidase 7
ILMN_1714167	8.81e-120	1.79e-122	43.7912	269.554	2.41	CYB5A	cytochrome b5 type A
ILMN_1673899	1.31e-128	1.61e-131	47.89	290.329	2.4	FAM57A	family with sequence similarity 57 member A
ILMN_1793990	2.45e-104	1.2e-106	37.2603	233.176	2.4	ID2	inhibitor of DNA binding 2, HLH protein
ILMN_1746801	5.21e-86	6.25e-88	30.4251	190.102	2.4	CGN	cingulin
ILMN_1758939	1.41e-132	1.35e-135	49.8339	299.687	2.39	RIPK2	receptor interacting serine/threonine kinase 2
ILMN_1766085	1.72e-120	3.38e-123	44.109	271.218	2.39	REL	REL proto-oncogene, NF-kB subunit
ILMN_1695829	3.52e-110	1.27e-112	39.636	246.91	2.39	TTYH2	tweety family member 2
ILMN_1859863	5.3e-108	2.15e-110	38.7384	241.791	2.39
ILMN_1727098	2.05e-83	2.76e-85	29.5256	184.014	2.39	PPP1R16B	protein phosphatase 1 regulatory subunit 16B
ILMN_2105573	3.78e-75	7.3e-77	26.7549	164.621	2.39	CCL3L3	C-C motif chemokine ligand 3 like 3
ILMN_1791759	4.89e-44	3.21e-45	17.2963	91.7779	2.39	CXCL10	C-X-C motif chemokine ligand 10
ILMN_1662161	2.07e-125	3.15e-128	46.3652	282.771	2.38	TBC1D13	TBC1 domain family member 13
ILMN_1664691	1.55e-106	6.86e-109	38.1399	238.331	2.38	DAPP1	dual adaptor of phosphotyrosine and 3-phosphoinositides 1
ILMN_1693345	1.13e-96	8.69e-99	34.2832	215.089	2.38	CPEB1	cytoplasmic polyadenylation element binding protein 1
ILMN_1742853	1.87e-81	2.71e-83	28.8578	179.428	2.38
ILMN_2373763	1.49e-126	2.02e-129	46.9139	285.513	2.37	CASP7	caspase 7
ILMN_1651950	6.55e-72	1.47e-73	25.7042	157.015	2.37	TPST1	tyrosylprotein sulfotransferase 1
ILMN_1898124	2.78e-104	1.36e-106	37.2379	233.043	2.36	SNHG15	small nucleolar RNA host gene 15
ILMN_2171289	2.12e-111	7.06e-114	40.1492	249.799	2.35	SAMSN1	SAM domain, SH3 domain and nuclear localization signals 1
ILMN_2390859	1.19e-136	8.04e-140	51.9145	309.377	2.34	NFKB2	nuclear factor kappa B subunit 2
ILMN_1799062	1.33e-141	6.76e-145	54.5086	321.013	2.33	NFKB2	nuclear factor kappa B subunit 2
ILMN_1807298	4.61e-127	5.96e-130	47.1589	286.729	2.33
ILMN_1708375	1.1e-118	2.44e-121	43.2969	266.948	2.33	IRF1	interferon regulatory factor 1
ILMN_1785356	1.42e-104	6.83e-107	37.3551	233.735	2.33	DENND5A	DENN domain containing 5A
ILMN_1694027	6.85e-126	1e-128	46.5936	283.915	2.32	SESN3	sestrin 3
ILMN_3245413	2.94e-103	1.52e-105	36.8325	230.638	2.32	DENND5A	DENN domain containing 5A
ILMN_1778478	3.54e-122	6.21e-125	44.8776	275.205	2.31	CCDC28B	coiled-coil domain containing 28B
ILMN_1660462	4.81e-111	1.61e-113	40.0025	248.976	2.31	MCOLN2	mucolipin 2
ILMN_1711838	8.68e-94	7.54e-96	33.2115	208.328	2.3	SLC25A24	solute carrier family 25 member 24
ILMN_1775345	6.23e-143	2.77e-146	55.2361	324.191	2.29	SRSF12	serine and arginine rich splicing factor 12
ILMN_2369603	3.22e-103	1.67e-105	36.8164	230.542	2.29	CPEB1	cytoplasmic polyadenylation element binding protein 1
ILMN_1910908	1.02e-125	1.51e-128	46.5118	283.506	2.28
ILMN_1736939	5.83e-118	1.37e-120	42.9728	265.226	2.28	UGCG	UDP-glucose ceramide glucosyltransferase
ILMN_1684887	1.77e-105	8.23e-108	37.7146	235.849	2.28	SAMSN1	SAM domain, SH3 domain and nuclear localization signals 1
ILMN_1676361	5.93e-104	2.98e-106	37.1063	232.265	2.28	ARHGAP22	Rho GTPase activating protein 22
ILMN_3250257	1.56e-98	1.05e-100	34.9948	219.504	2.28	ACVRL1	activin A receptor like type 1
ILMN_1697309	2.27e-77	4.03e-79	27.4845	169.822	2.28	NCF1	neutrophil cytosolic factor 1
ILMN_1838310	2.79e-125	4.32e-128	46.303	282.458	2.27
ILMN_1814120	6.61e-98	4.7e-100	34.752	218.004	2.27	PECR	peroxisomal trans-2-enoyl-CoA reductase
ILMN_2358560	1.66e-91	1.6e-93	32.378	202.975	2.27	TIAM2	T-cell lymphoma invasion and metastasis 2
ILMN_1774800	5.41e-139	3.09e-142	53.1356	314.914	2.26	POGLUT1	protein O-glucosyltransferase 1
ILMN_2109416	1.37e-60	4.73e-62	22.1787	130.518	2.26	NAPSB	napsin B aspartic peptidase, pseudogene
ILMN_2373062	1.52e-109	5.7e-112	39.3722	245.414	2.25	RHBDF2	rhomboid 5 homolog 2
ILMN_2148785	1.15e-70	2.68e-72	25.3077	154.11	2.25	GBP1	guanylate binding protein 1
ILMN_1760062	6.61e-73	1.43e-74	26.0244	159.348	2.24	IFI44	interferon induced protein 44
ILMN_1654639	7.75e-73	1.67e-74	26.0022	159.187	2.24	HERC6	HECT and RLD domain containing E3 ubiquitin protein ligase family member 6
ILMN_1662358	1.54e-71	3.52e-73	25.5848	156.143	2.24	MX1	MX dynamin like GTPase 1
ILMN_1685403	5.97e-51	3.04e-52	19.3058	107.942	2.24	MMP7	matrix metallopeptidase 7
ILMN_1680339	1.91e-64	5.76e-66	23.3566	139.532	2.23	PDGFRL	platelet derived growth factor receptor like
ILMN_1775743	1.19e-108	4.72e-111	39.0019	243.302	2.22	BTG1	BTG anti-proliferation factor 1
ILMN_1751975	7.71e-93	6.98e-95	32.8635	206.103	2.22	ALOX15B	arachidonate 15-lipoxygenase, type B
ILMN_1707124	2.35e-69	5.8e-71	24.8912	151.036	2.22	TFPI	tissue factor pathway inhibitor
ILMN_1810864	2.36e-57	9.31e-59	21.2026	122.935	2.22	PMP22	peripheral myelin protein 22
ILMN_1715069	9.97e-116	2.66e-118	41.9942	259.967	2.2	TANK	TRAF family member associated NFKB activator
ILMN_1735548	1.1e-108	4.34e-111	39.0167	243.387	2.2	HIVEP1	human immunodeficiency virus type I enhancer binding protein 1
ILMN_1716264	4.06e-106	1.84e-108	37.9706	237.345	2.19	ANKRD1	ankyrin repeat domain 1
ILMN_1699651	1.75e-41	1.26e-42	16.5598	85.8129	2.19	IL6	interleukin 6
ILMN_1798181	5.42e-101	3.12e-103	35.9463	225.316	2.18	IRF7	interferon regulatory factor 7
ILMN_1778010	3.37e-99	2.11e-101	35.255	221.104	2.18	IL32	interleukin 32
ILMN_1661631	2.29e-59	8.34e-61	21.808	127.649	2.17	LILRA3	leukocyte immunoglobulin like receptor A3
ILMN_1665291	1.21e-122	2.06e-125	45.092	276.307	2.16	NUB1	negative regulator of ubiquitin like proteins 1
ILMN_1766363	7.63e-117	1.92e-119	42.4802	262.591	2.16	FLT3	fms related tyrosine kinase 3
ILMN_1709333	1.92e-74	3.85e-76	26.5236	162.959	2.16	OAS2	2'-5'-oligoadenylate synthetase 2
ILMN_2086095	2.66e-98	1.85e-100	34.9025	218.934	2.15	ID2	inhibitor of DNA binding 2, HLH protein
ILMN_1788017	1.5e-89	1.58e-91	31.6732	198.383	2.15	HSH2D	hematopoietic SH2 domain containing
ILMN_1789599	4.08e-76	7.62e-78	27.0708	166.881	2.15	NBL1	neuroblastoma 1, DAN family BMP antagonist
ILMN_1699585	1.26e-62	4.05e-64	22.7983	135.279	2.15	BHLHE22	basic helix-loop-helix family member e22
ILMN_2043809	2.54e-102	1.36e-104	36.4659	228.447	2.14	PFKM	phosphofructokinase, muscle
ILMN_3196019	7.84e-93	7.12e-95	32.8605	206.084	2.14	FAM60A	family with sequence similarity 60 member A
ILMN_2365383	1.53e-92	1.41e-94	32.7542	205.401	2.14	ENO3	enolase 3
ILMN_1723043	1.02e-65	2.94e-67	23.7499	142.507	2.14	NAPSB	napsin B aspartic peptidase, pseudogene
ILMN_1758250	5.24e-132	5.43e-135	49.5412	298.297	2.13	TRAFD1	TRAF-type zinc finger domain containing 1
ILMN_1794038	1.55e-123	2.57e-126	45.498	278.384	2.13	FAM49A	family with sequence similarity 49 member A
ILMN_1778136	1.13e-93	9.9e-96	33.1688	208.056	2.12	ZMYND15	zinc finger MYND-type containing 15
ILMN_1662619	7.73e-70	1.89e-71	25.0431	152.159	2.12	TFPI	tissue factor pathway inhibitor
ILMN_2328776	1.49e-100	8.82e-103	35.775	224.278	2.11	STK26	serine/threonine protein kinase 26
ILMN_1788810	4.38e-100	2.65e-102	35.5947	223.181	2.11	NAA25	N(alpha)-acetyltransferase 25, NatB auxiliary subunit
ILMN_1691892	1.65e-98	1.12e-100	34.9836	219.435	2.11	TAGLN2	transgelin 2
ILMN_1789793	9.76e-97	7.38e-99	34.3094	215.253	2.11	NUAK2	NUAK family kinase 2
ILMN_1805410	2.18e-65	6.35e-67	23.6478	141.736	2.11	C15orf48	chromosome 15 open reading frame 48
ILMN_1782922	2.48e-93	2.19e-95	33.0447	207.263	2.1	PDE4B	phosphodiesterase 4B
ILMN_1686664	6.14e-47	3.63e-48	18.136	98.5583	2.1	MT2A	metallothionein 2A
ILMN_2246956	5.14e-115	1.46e-117	41.6817	258.269	2.09	BCL2	BCL2, apoptosis regulator
ILMN_1860638	3.07e-114	8.91e-117	41.3513	256.463	2.09	ST3GAL1	ST3 beta-galactoside alpha-2,3-sialyltransferase 1
ILMN_1791511	3.08e-47	1.8e-48	18.2231	99.2599	2.09	TMEM176A	transmembrane protein 176A
ILMN_1683313	1.96e-112	6.23e-115	40.5833	252.222	2.08	ST3GAL1	ST3 beta-galactoside alpha-2,3-sialyltransferase 1
ILMN_1668469	1e-108	3.94e-111	39.0337	243.484	2.08	KIAA0922	KIAA0922
ILMN_1760247	1.51e-91	1.45e-93	32.3933	203.074	2.08	CD70	CD70 molecule
ILMN_1753111	1.53e-89	1.61e-91	31.6702	198.364	2.08	NAMPT	nicotinamide phosphoribosyltransferase
ILMN_1781867	1.15e-70	2.7e-72	25.3068	154.103	2.08	FOXD4L1	forkhead box D4-like 1
ILMN_1658247	1.5e-56	6.11e-58	20.9623	121.053	2.08	OAS1	2'-5'-oligoadenylate synthetase 1
ILMN_1673352	1.34e-55	5.67e-57	20.6789	118.827	2.08	IFITM2	interferon induced transmembrane protein 2
ILMN_1813338	5.82e-51	2.96e-52	19.3091	107.968	2.08	LAG3	lymphocyte activating 3
ILMN_1800638	5.84e-120	1.17e-122	43.8714	269.975	2.07	CELF2	CUGBP, Elav-like family member 2
ILMN_1781001	3.37e-108	1.36e-110	38.8182	242.249	2.07	SOCS3	suppressor of cytokine signaling 3
ILMN_1653871	9.15e-107	3.99e-109	38.233	238.871	2.07	NAMPT	nicotinamide phosphoribosyltransferase
ILMN_3237956	3.72e-102	2.01e-104	36.4008	228.057	2.07	ZC3H12C	zinc finger CCCH-type containing 12C
ILMN_1678690	3.19e-84	4.14e-86	29.8039	185.909	2.07	UPB1	beta-ureidopropionase 1
ILMN_1716276	1.53e-56	6.24e-58	20.9596	121.032	2.07	CCL4L1	C-C motif chemokine ligand 4 like 1
ILMN_1811104	1.19e-134	8.84e-138	50.9004	304.695	2.06	POGLUT1	protein O-glucosyltransferase 1
ILMN_2168217	2.6e-113	7.92e-116	40.9549	254.281	2.06	GPR183	G protein-coupled receptor 183
ILMN_2090105	1.93e-92	1.78e-94	32.7175	205.166	2.06	TAGLN2	transgelin 2
ILMN_3204117	9.69e-82	1.39e-83	28.954	180.092	2.06
ILMN_1797822	2.92e-79	4.74e-81	28.1153	174.264	2.06	SEL1L3	SEL1L family member 3
ILMN_2085441	9.55e-73	2.07e-74	25.9728	158.973	2.06	FOXD4L1	forkhead box D4-like 1
ILMN_1701114	2.37e-66	6.67e-68	23.9468	143.99	2.06	GBP1	guanylate binding protein 1
ILMN_3235832	2.53e-57	1e-58	21.1932	122.861	2.06
ILMN_2349061	1.22e-100	7.23e-103	35.8079	224.477	2.05	IRF7	interferon regulatory factor 7
ILMN_3234762	1.81e-69	4.47e-71	24.9264	151.297	2.05	RNA5S9	RNA, 5S ribosomal 9
ILMN_2364384	5.31e-64	1.64e-65	23.219	138.487	2.05	PPARG	peroxisome proliferator activated receptor gamma
ILMN_1721128	2.93e-122	5.09e-125	44.9162	275.403	2.04	TOMM34	translocase of outer mitochondrial membrane 34
ILMN_3272603	1.51e-109	5.65e-112	39.3739	245.424	2.04	FAM60A	family with sequence similarity 60 member A
ILMN_1674811	7.69e-71	1.79e-72	25.3631	154.517	2.04	OASL	2'-5'-oligoadenylate synthetase like
ILMN_2112988	3.99e-70	9.59e-72	25.1348	152.837	2.04	NCF1C	neutrophil cytosolic factor 1C pseudogene
ILMN_1724718	1.04e-120	1.98e-123	44.2107	271.749	2.03	NCK2	NCK adaptor protein 2
ILMN_1655191	1.54e-98	1.03e-100	34.9975	219.521	2.03	CASZ1	castor zinc finger 1
ILMN_1747023	1.65e-98	1.12e-100	34.984	219.438	2.03	PTGIR	prostaglandin I2 (prostacyclin) receptor (IP)
ILMN_1880983	2.79e-86	3.32e-88	30.5196	190.736	2.03	CDYL2	chromodomain Y-like 2
ILMN_1724070	1.17e-113	3.53e-116	41.1012	255.088	2.02	MAP3K14	mitogen-activated protein kinase kinase kinase 14
ILMN_1764788	4.14e-103	2.16e-105	36.7734	230.286	2.02	TNFRSF1B	TNF receptor superfamily member 1B
ILMN_1685493	8.65e-98	6.21e-100	34.7072	217.727	2.02	TMCC3	transmembrane and coiled-coil domain family 3
ILMN_3240594	2.93e-88	3.26e-90	31.2137	195.357	2.02	RNU4ATAC	RNA, U4atac small nuclear (U12-dependent splicing)
ILMN_1802082	5.1e-85	6.4e-87	30.0798	187.777	2.02	PRDM8	PR/SET domain 8
ILMN_1651496	3.67e-76	6.83e-78	27.0861	166.99	2.02	HIST1H2BD	histone cluster 1, H2bd
ILMN_1712112	1.9e-66	5.33e-68	23.9766	144.213	2.02	RCAN1	regulator of calcineurin 1
ILMN_3248032	3.24e-56	1.34e-57	20.8625	120.27	2.02	NCCRP1	non-specific cytotoxic cell receptor protein 1 homolog (zebrafish)
ILMN_2053415	1.37e-54	6.02e-56	20.3791	116.464	2.02	LDLR	low density lipoprotein receptor
ILMN_1668270	2.63e-126	3.73e-129	46.7909	284.901	2.01	ZDHHC18	zinc finger DHHC-type containing 18
ILMN_1734476	2.61e-109	9.93e-112	39.2747	244.859	2.01	KIF2A	kinesin family member 2A
ILMN_2171789	1.68e-105	7.77e-108	37.7244	235.906	2.01	TRAF1	TNF receptor associated factor 1
ILMN_1797728	2.91e-85	3.63e-87	30.1635	188.342	2.01	HMGCS1	3-hydroxy-3-methylglutaryl-CoA synthase 1
ILMN_1746175	3.99e-60	1.41e-61	22.0376	129.427	2.01	TNFSF4	tumor necrosis factor superfamily member 4
ILMN_1811258	3.28e-118	7.5e-121	43.0858	265.828	2	RELB	RELB proto-oncogene, NF-kB subunit
ILMN_1801119	3.11e-112	1.01e-114	40.497	251.742	2	BCL2	BCL2, apoptosis regulator
ILMN_1659024	1.18e-96	9.1e-99	34.2759	215.043	2	TMCC2	transmembrane and coiled-coil domain family 2
ILMN_1661197	9.27e-71	2.17e-72	25.337	154.325	2	CLCF1	cardiotrophin-like cytokine factor 1
ILMN_1696659	1.33e-51	6.62e-53	19.4966	109.463	2	THSD1	thrombospondin type 1 domain containing 1
ILMN_2099586	3.55e-115	9.85e-118	41.7537	258.661	1.99	CCDC28B	coiled-coil domain containing 28B
ILMN_1759097	3.27e-107	1.39e-109	38.4153	239.928	1.99	MLLT11	myeloid/lymphoid or mixed-lineage leukemia; translocated to, 11
ILMN_1739605	8.55e-91	8.52e-93	32.12	201.301	1.99	LYPD3	LY6/PLAUR domain containing 3
ILMN_2330966	1.63e-88	1.81e-90	31.3028	195.945	1.99	PTK2B	protein tyrosine kinase 2 beta
ILMN_1758623	1.36e-78	2.28e-80	27.8913	172.692	1.99	HIST1H2BD	histone cluster 1, H2bd
ILMN_1735495	1.12e-67	2.97e-69	24.3621	147.102	1.99
ILMN_2173524	3.55e-65	1.04e-66	23.582	141.239	1.99	FOXD4	forkhead box D4
ILMN_1721833	1.74e-128	2.17e-131	47.8289	290.029	1.98	IER5	immediate early response 5
ILMN_1710204	1.58e-93	1.39e-95	33.1159	207.719	1.98	TNFRSF4	TNF receptor superfamily member 4
ILMN_2371911	9.38e-104	4.75e-106	37.0276	231.798	1.97	MUC1	mucin 1, cell surface associated
ILMN_1766539	5.67e-90	5.87e-92	31.8241	199.372	1.97
ILMN_1708348	1.51e-82	2.09e-84	29.2298	181.99	1.97	ADAM8	ADAM metallopeptidase domain 8
ILMN_1748283	5.32e-97	3.96e-99	34.409	215.874	1.95	PIM2	Pim-2 proto-oncogene, serine/threonine kinase
ILMN_1803211	1.32e-133	1.12e-136	50.3593	302.165	1.94	FBXO2	F-box protein 2
ILMN_1665682	8.73e-106	4.01e-108	37.8372	236.566	1.94	IL15RA	interleukin 15 receptor subunit alpha
ILMN_1868851	4.68e-99	2.99e-101	35.1983	220.756	1.94
ILMN_1800225	1.34e-61	4.47e-63	22.4851	132.877	1.94	PPARG	peroxisome proliferator activated receptor gamma
ILMN_2376484	2.59e-120	5.16e-123	44.028	270.795	1.93	NRP2	neuropilin 2
ILMN_3194508	6.94e-96	5.47e-98	33.9897	213.251	1.93	ASAP2	ArfGAP with SH3 domain, ankyrin repeat and PH domain 2
ILMN_1741054	6.39e-91	6.31e-93	32.1663	201.602	1.93	SLC5A6	solute carrier family 5 member 6
ILMN_2369221	1.19e-82	1.64e-84	29.2652	182.233	1.93
ILMN_1789955	1.17e-131	1.27e-134	49.364	297.453	1.92	PNRC1	proline rich nuclear receptor coactivator 1
ILMN_1691616	3.98e-99	2.53e-101	35.2258	220.925	1.92
ILMN_1802106	6.78e-92	6.4e-94	32.5193	203.888	1.92	APOBEC3G	apolipoprotein B mRNA editing enzyme catalytic subunit 3G
ILMN_1682774	2.71e-87	3.11e-89	30.8737	193.101	1.92	TEX30	testis expressed 30
ILMN_1711650	1.56e-62	5.03e-64	22.7699	135.062	1.92	KCNE5	potassium voltage-gated channel subfamily E regulatory subunit 5
ILMN_1745964	1.71e-89	1.81e-91	31.6521	198.245	1.91	IRAK2	interleukin 1 receptor associated kinase 2
ILMN_1682636	4.32e-43	2.93e-44	17.0233	89.5681	1.91	CXCL2	C-X-C motif chemokine ligand 2
ILMN_1682015	4.54e-33	4.32e-34	14.1344	66.1908	1.91	GAL	galanin and GMAP prepropeptide
ILMN_1781560	1.52e-112	4.79e-115	40.6306	252.485	1.9	ST3GAL6	ST3 beta-galactoside alpha-2,3-sialyltransferase 6
ILMN_1660436	1.88e-83	2.53e-85	29.5382	184.1	1.9	HSPA1B	heat shock protein family A (Hsp70) member 1B
ILMN_1753575	5.92e-48	3.36e-49	18.4313	100.935	1.9	GP1BA	glycoprotein Ib platelet alpha subunit
ILMN_2086965	3.35e-42	2.34e-43	16.767	87.4923	1.9	CCL1	C-C motif chemokine ligand 1
ILMN_1707339	1.35e-116	3.49e-119	42.3697	261.996	1.88	BTG3	BTG anti-proliferation factor 3
ILMN_1743966	2.73e-115	7.53e-118	41.803	258.93	1.88	BCL9L	B-cell CLL/lymphoma 9-like
ILMN_1693766	1.67e-76	3.07e-78	27.1985	167.791	1.88	CEP135	centrosomal protein 135
ILMN_1771385	2.47e-62	8.04e-64	22.7088	134.593	1.88	GBP4	guanylate binding protein 4
ILMN_1714965	7.9e-146	2.68e-149	56.8457	331.098	1.87	NFKB1	nuclear factor kappa B subunit 1
ILMN_3235928	9.71e-105	4.63e-107	37.4211	234.124	1.87	CYTIP	cytohesin 1 interacting protein
ILMN_1799848	3.35e-78	5.74e-80	27.7602	171.77	1.87	ANKRD22	ankyrin repeat domain 22
ILMN_2362974	2.84e-64	8.65e-66	23.303	139.125	1.86	CASP7	caspase 7
ILMN_1679826	1.41e-43	9.44e-45	17.1632	90.701	1.86	CST7	cystatin F
ILMN_1656501	4.97e-115	1.4e-117	41.6894	258.311	1.85	DUSP5	dual specificity phosphatase 5
ILMN_1720771	2.54e-102	1.36e-104	36.4661	228.448	1.85	STX11	syntaxin 11
ILMN_1661428	1.35e-101	7.51e-104	36.1819	226.74	1.85	ATP11C	ATPase phospholipid transporting 11C
ILMN_1761820	1.05e-71	2.37e-73	25.6385	156.536	1.85	EDARADD	EDAR associated death domain
ILMN_2145116	2.19e-65	6.37e-67	23.6472	141.732	1.85	TMEM173	transmembrane protein 173
ILMN_1666594	8.73e-50	4.66e-51	18.9644	105.213	1.85	IRF8	interferon regulatory factor 8
ILMN_1788251	1.38e-110	4.85e-113	39.8069	247.875	1.84	SNN	stannin
ILMN_1776967	3.41e-71	7.83e-73	25.4756	155.342	1.84	DNAAF1	dynein axonemal assembly factor 1
ILMN_1747650	1.78e-65	5.15e-67	23.6754	141.945	1.84	BMP6	bone morphogenetic protein 6
ILMN_1683664	1.07e-118	2.35e-121	43.3042	266.986	1.83
ILMN_1710514	1.22e-110	4.25e-113	39.8302	248.006	1.83	BCL3	B-cell CLL/lymphoma 3
ILMN_2318643	2.11e-95	1.69e-97	33.8105	212.124	1.83	TGIF1	TGFB induced factor homeobox 1
ILMN_1738552	2.2e-66	6.18e-68	23.9569	144.065	1.83	SLC1A3	solute carrier family 1 member 3
ILMN_1742410	9.25e-55	4.02e-56	20.4302	116.867	1.83	BCL2L1	BCL2 like 1
ILMN_2150661	1.32e-104	6.32e-107	37.3681	233.812	1.82	NUB1	negative regulator of ubiquitin like proteins 1
ILMN_1757237	2.18e-94	1.83e-96	33.4344	209.746	1.82	ASAP2	ArfGAP with SH3 domain, ankyrin repeat and PH domain 2
ILMN_1801122	1.46e-83	1.95e-85	29.5766	184.362	1.82
ILMN_2381899	3.11e-80	4.76e-82	28.4445	176.562	1.82	OPTN	optineurin
ILMN_1694840	4.24e-68	1.1e-69	24.4948	148.091	1.82	MATN2	matrilin 2
ILMN_1784040	4.28e-62	1.4e-63	22.6359	134.035	1.82	NAPSA	napsin A aspartic peptidase
ILMN_1715068	2.59e-37	2.14e-38	15.36	76.0859	1.82	AQP9	aquaporin 9
ILMN_1708101	3.88e-118	9.03e-121	43.051	265.642	1.81	LMNB2	lamin B2
ILMN_2117623	7.17e-106	3.28e-108	37.8717	236.768	1.81	PLXNC1	plexin C1
ILMN_3235514	3.1e-96	2.42e-98	34.1199	214.068	1.81	GPR183	G protein-coupled receptor 183
ILMN_2070044	2.81e-92	2.61e-94	32.6582	204.784	1.81	PPM1K	protein phosphatase, Mg2+/Mn2+ dependent 1K
ILMN_1694075	6.13e-70	1.49e-71	25.0753	152.397	1.81	GADD45A	growth arrest and DNA damage inducible alpha
ILMN_2359345	1.14e-60	3.94e-62	22.2023	130.7	1.81	NET1	neuroepithelial cell transforming 1
ILMN_1661861	1.56e-39	1.19e-40	15.9999	81.2724	1.81	CSF2	colony stimulating factor 2
ILMN_2214355	4.97e-129	6e-132	48.0915	291.313	1.8	RAB30	RAB30, member RAS oncogene family
ILMN_1763560	2.91e-119	6.09e-122	43.559	268.333	1.8	NFKBID	NFKB inhibitor delta
ILMN_2381834	1.07e-97	7.8e-100	34.6703	217.498	1.8	TRIM69	tripartite motif containing 69
ILMN_2052208	3.22e-80	4.93e-82	28.4392	176.525	1.8	GADD45A	growth arrest and DNA damage inducible alpha
ILMN_1705750	6.9e-35	6.19e-36	14.6603	70.427	1.8	TGM2	transglutaminase 2
ILMN_1798706	1.62e-100	9.67e-103	35.76	224.186	1.79	GPR183	G protein-coupled receptor 183
ILMN_2349633	1.76e-94	1.47e-96	33.4687	209.963	1.79	TNFRSF18	TNF receptor superfamily member 18
ILMN_2078334	6.67e-91	6.59e-93	32.1594	201.558	1.79	CNOT10	CCR4-NOT transcription complex subunit 10
ILMN_2078592	1.34e-75	2.52e-77	26.9032	165.684	1.79	ADTRP	androgen dependent TFPI regulating protein
ILMN_2267535	4.9e-57	1.96e-58	21.1076	122.191	1.79	NET1	neuroepithelial cell transforming 1
ILMN_1672174	2.97e-93	2.63e-95	33.0157	207.078	1.78	ECE1	endothelin converting enzyme 1
ILMN_2232478	4.55e-79	7.42e-81	28.0512	173.815	1.78	APOBEC3G	apolipoprotein B mRNA editing enzyme catalytic subunit 3G
ILMN_1708934	3.93e-77	7.05e-79	27.4054	169.262	1.78	ADM	adrenomedullin
ILMN_1658121	1.64e-74	3.26e-76	26.5466	163.125	1.78	CFP	complement factor properdin
ILMN_1792689	1.79e-73	3.76e-75	26.2082	160.681	1.78	HIST1H2AC	histone cluster 1, H2ac
ILMN_2054297	9.48e-41	6.97e-42	16.349	84.1037	1.77	PTGS2	prostaglandin-endoperoxide synthase 2
ILMN_2318638	1.5e-108	5.96e-111	38.9614	243.07	1.76	TGIF1	TGFB induced factor homeobox 1
ILMN_1676159	1.68e-100	1.01e-102	35.7535	224.147	1.76	STK26	serine/threonine protein kinase 26
ILMN_1684585	2.42e-95	1.94e-97	33.7887	211.986	1.76	ACSL1	acyl-CoA synthetase long-chain family member 1
ILMN_1758418	2.24e-85	2.77e-87	30.2036	188.612	1.76	TNFSF13B	tumor necrosis factor superfamily member 13b
ILMN_1697491	1.85e-66	5.17e-68	23.9808	144.245	1.76	PRR5L	proline rich 5 like
ILMN_1690304	1.37e-49	7.33e-51	18.9078	104.759	1.76
ILMN_1670145	1.37e-48	7.58e-50	18.6167	102.425	1.76	DFNA5	DFNA5, deafness associated tumor suppressor
ILMN_1680390	3.03e-112	9.75e-115	40.503	251.775	1.75	GCNT2	glucosaminyl (N-acetyl) transferase 2, I-branching enzyme (I blood group)
ILMN_2328666	3.97e-99	2.51e-101	35.227	220.932	1.75	CD83	CD83 molecule
ILMN_3238435	3.39e-70	8.14e-72	25.1571	153	1.75	SNORA12	small nucleolar RNA, H/ACA box 12
ILMN_1658483	2.9e-43	1.96e-44	17.0731	89.9717	1.75	IL1A	interleukin 1 alpha
ILMN_1801313	7.23e-104	3.64e-106	37.0723	232.063	1.74	SIAH2	siah E3 ubiquitin protein ligase 2
ILMN_2173004	1.34e-101	7.44e-104	36.1834	226.749	1.74	RAB8B	RAB8B, member RAS oncogene family
ILMN_1804339	2.99e-98	2.09e-100	34.8831	218.815	1.74	CAMK1G	calcium/calmodulin dependent protein kinase IG
ILMN_1681249	9.33e-90	9.78e-92	31.7463	198.862	1.74	KIF21A	kinesin family member 21A
ILMN_1835092	7.1e-70	1.73e-71	25.0549	152.246	1.74	IFI44L	interferon induced protein 44 like
ILMN_1683305	1e-110	3.44e-113	39.8679	248.219	1.73	COMMD2	COMM domain containing 2
ILMN_1762861	8.92e-101	5.2e-103	35.8622	224.807	1.73	HLA-F	major histocompatibility complex, class I, F
ILMN_1811171	6.92e-98	4.94e-100	34.7441	217.956	1.73	GPR132	G protein-coupled receptor 132
ILMN_2321578	2e-69	4.95e-71	24.9126	151.194	1.73	P2RY10	purinergic receptor P2Y10
ILMN_1815086	8.68e-108	3.57e-110	38.6502	241.284	1.72	NINJ1	ninjurin 1
ILMN_1670572	2.9e-85	3.61e-87	30.1645	188.348	1.72	IDO2	indoleamine 2,3-dioxygenase 2
ILMN_1787509	1.59e-84	2.03e-86	29.9089	186.62	1.72	HELZ2	helicase with zinc finger 2
ILMN_2130525	1.25e-73	2.6e-75	26.259	161.049	1.72	TSPAN13	tetraspanin 13
ILMN_1656111	2.55e-84	3.3e-86	29.8376	186.137	1.71	MYLIP	myosin regulatory light chain interacting protein
ILMN_1796316	2.59e-28	2.88e-29	12.7446	55.1144	1.71	MMP9	matrix metallopeptidase 9
ILMN_1815346	8.16e-91	8.12e-93	32.1273	201.349	1.7	TMEM136	transmembrane protein 136
ILMN_1721626	1.51e-80	2.3e-82	28.5492	177.29	1.7	ARID5B	AT-rich interaction domain 5B
ILMN_1700515	2.21e-72	4.85e-74	25.856	158.123	1.7	C17orf58	chromosome 17 open reading frame 58
ILMN_1855278	1.37e-71	3.11e-73	25.6016	156.265	1.7
ILMN_1723115	7.1e-51	3.62e-52	19.2837	107.765	1.7	CLEC4F	C-type lectin domain family 4 member F
ILMN_2292387	6.57e-93	5.91e-95	32.8894	206.269	1.69	TANK	TRAF family member associated NFKB activator
ILMN_3244434	1.42e-92	1.3e-94	32.7666	205.481	1.69	ARAP2	ArfGAP with RhoGAP domain, ankyrin repeat and PH domain 2
ILMN_1659914	1.13e-84	1.43e-86	29.9605	186.97	1.69	AK8	adenylate kinase 8
ILMN_1713679	1.94e-73	4.09e-75	26.1965	160.596	1.69	MREG	melanoregulin
ILMN_3237878	9.17e-54	4.19e-55	20.1339	114.525	1.69
ILMN_1679262	1.29e-84	1.64e-86	29.9407	186.836	1.68	DPYSL3	dihydropyrimidinase like 3
ILMN_1782560	1.45e-64	4.37e-66	23.393	139.808	1.68	CD86	CD86 molecule
ILMN_1824362	2.76e-54	1.23e-55	20.2885	115.748	1.68
ILMN_1772964	7.73e-32	7.65e-33	13.777	63.3237	1.68	CCL8	C-C motif chemokine ligand 8
ILMN_1707748	1.5e-115	4.07e-118	41.9161	259.544	1.67
ILMN_1673896	2.87e-114	8.26e-117	41.3652	256.539	1.67	MAP3K13	mitogen-activated protein kinase kinase kinase 13
ILMN_1690105	1.31e-76	2.4e-78	27.2331	168.038	1.67	STAT1	signal transducer and activator of transcription 1
ILMN_2405009	8.64e-68	2.28e-69	24.3977	147.367	1.67	NBL1	neuroblastoma 1, DAN family BMP antagonist
ILMN_1785268	1.33e-76	2.44e-78	27.2304	168.018	1.66	CD58	CD58 molecule
ILMN_1712985	1.21e-66	3.36e-68	24.0382	144.676	1.66	C17orf58	chromosome 17 open reading frame 58
ILMN_1811736	1.36e-52	6.51e-54	19.788	111.782	1.66	ENTHD1	ENTH domain containing 1
ILMN_1740572	2.93e-80	4.48e-82	28.4531	176.622	1.65	TCN2	transcobalamin 2
ILMN_1787897	5.52e-36	4.77e-37	14.9771	72.9871	1.65	CXCL1	C-X-C motif chemokine ligand 1
ILMN_1770373	5.86e-133	5.34e-136	50.0288	300.609	1.64	TMEM39A	transmembrane protein 39A
ILMN_1747197	1.87e-102	9.95e-105	36.5178	228.758	1.64	SLC41A2	solute carrier family 41 member 2
ILMN_1652918	6.67e-100	4.06e-102	35.5243	222.751	1.63	RHOF	ras homolog family member F, filopodia associated
ILMN_2389810	6.3e-78	1.09e-79	27.6697	171.131	1.63	ATP11C	ATPase phospholipid transporting 11C
ILMN_1769911	1.03e-72	2.24e-74	25.9623	158.896	1.63	SLC38A1	solute carrier family 38 member 1
ILMN_1786303	1.94e-54	8.55e-56	20.3347	116.113	1.63	LILRA3	leukocyte immunoglobulin like receptor A3
ILMN_2132599	2.79e-77	4.96e-79	27.4549	169.612	1.62	ANKRD22	ankyrin repeat domain 22
ILMN_2273053	3.32e-70	7.97e-72	25.16	153.022	1.62
ILMN_2412214	6.32e-65	1.87e-66	23.5046	140.654	1.62	LGALS9	galectin 9
ILMN_1729831	1.27e-64	3.82e-66	23.4107	139.943	1.62
ILMN_2248970	1.31e-55	5.5e-57	20.6826	118.856	1.62	OAS2	2'-5'-oligoadenylate synthetase 2
ILMN_1689842	2.13e-33	2.01e-34	14.2296	66.9564	1.62	MSMO1	methylsterol monooxygenase 1
ILMN_2389506	5.24e-27	6.14e-28	12.3564	52.065	1.62	HSD11B1	hydroxysteroid 11-beta dehydrogenase 1
ILMN_1654703	2.08e-94	1.74e-96	33.4424	209.796	1.61	GPR157	G protein-coupled receptor 157
ILMN_1711894	1.96e-69	4.85e-71	24.9156	151.217	1.61	MYB	MYB proto-oncogene, transcription factor
ILMN_3236653	8.3e-51	4.25e-52	19.2638	107.606	1.61	RNVU1-18	RNA, variant U1 small nuclear 18
ILMN_1815121	1.25e-86	1.46e-88	30.6424	191.557	1.6	PLAGL1	PLAG1 like zinc finger 1
ILMN_1669376	3.03e-83	4.1e-85	29.4677	183.618	1.6	DRAM1	DNA damage regulated autophagy modulator 1
ILMN_1757011	1.88e-81	2.72e-83	28.857	179.423	1.6	LY75	lymphocyte antigen 75
ILMN_1761968	6.76e-58	2.62e-59	21.365	124.203	1.6	PPP1R14A	protein phosphatase 1 regulatory inhibitor subunit 14A
ILMN_1793572	4.06e-46	2.47e-47	17.8984	96.6435	1.6
ILMN_2147517	2.21e-107	9.25e-110	38.4851	240.331	1.59	CD58	CD58 molecule
ILMN_1654322	5.62e-71	1.3e-72	25.4061	154.832	1.59	ATP1B3	ATPase Na+/K+ transporting subunit beta 3
ILMN_1717477	2.9e-62	9.45e-64	22.6876	134.431	1.59	PSD3	pleckstrin and Sec7 domain containing 3
ILMN_3242315	4.2e-57	1.67e-58	21.1278	122.35	1.59	SNORD3D	small nucleolar RNA, C/D box 3D
ILMN_2262901	1.73e-105	8.02e-108	37.7189	235.874	1.58	RUFY3	RUN and FYVE domain containing 3
ILMN_1701914	5.53e-95	4.5e-97	33.6555	211.146	1.58	CD274	CD274 molecule
ILMN_1873621	3.53e-92	3.3e-94	32.6222	204.552	1.58	NTN1	netrin 1
ILMN_1813796	3.72e-91	3.64e-93	32.2509	202.151	1.58	TMEM169	transmembrane protein 169
ILMN_2173291	9.52e-73	2.07e-74	25.9733	158.977	1.58	CYP4B1	cytochrome P450 family 4 subfamily B member 1
ILMN_1690365	5.8e-64	1.79e-65	23.2072	138.397	1.58
ILMN_3275771	3.74e-56	1.55e-57	20.8439	120.124	1.58
ILMN_1768284	4.85e-54	2.19e-55	20.216	115.175	1.58	P2RY8	purinergic receptor P2Y8
ILMN_1793859	3.64e-84	4.76e-86	29.7836	185.77	1.57	ALDH2	aldehyde dehydrogenase 2 family (mitochondrial)
ILMN_1770768	1.84e-75	3.51e-77	26.8572	165.355	1.57	SLAMF1	signaling lymphocytic activation molecule family member 1
ILMN_1705116	1.04e-74	2.07e-76	26.61	163.581	1.57	SLC22A23	solute carrier family 22 member 23
ILMN_1768973	3.12e-61	1.06e-62	22.3733	132.017	1.57	HIST2H2AC	histone cluster 2, H2ac
ILMN_1720048	1.89e-32	1.83e-33	13.9548	64.7486	1.57	CCL2	C-C motif chemokine ligand 2
ILMN_1811370	2.48e-21	3.54e-22	10.6309	38.8608	1.57	HSD11B1	hydroxysteroid 11-beta dehydrogenase 1
ILMN_2376455	1.57e-111	5.16e-114	40.205	250.111	1.56	CSF2RA	colony stimulating factor 2 receptor alpha subunit
ILMN_1745077	8.15e-89	8.87e-91	31.4107	196.657	1.56	MIA	melanoma inhibitory activity
ILMN_1736940	7.12e-74	1.46e-75	26.3386	161.624	1.56	HPRT1	hypoxanthine phosphoribosyltransferase 1
ILMN_1675797	4.89e-66	1.39e-67	23.8491	143.254	1.56	EPDR1	ependymin related 1
ILMN_3242900	1.2e-61	4e-63	22.4995	132.988	1.56	HIST2H2AA4	histone cluster 2, H2aa4
ILMN_1661109	3.25e-58	1.25e-59	21.4601	124.944	1.56	ATF3	activating transcription factor 3
ILMN_1769734	1.55e-46	9.3e-48	18.0193	97.618	1.56	NT5C3A	5'-nucleotidase, cytosolic IIIA
ILMN_1750549	1.8e-110	6.35e-113	39.759	247.605	1.55	PI4K2A	phosphatidylinositol 4-kinase type 2 alpha
ILMN_2405521	2.21e-96	1.71e-98	34.1751	214.413	1.55
ILMN_1683950	5.98e-95	4.88e-97	33.6427	211.065	1.55	SNX11	sorting nexin 11
ILMN_1681754	8.94e-86	1.08e-87	30.3436	189.554	1.55	GGH	gamma-glutamyl hydrolase
ILMN_1659047	6.5e-59	2.42e-60	21.6708	126.584	1.55	HIST2H2AA3	histone cluster 2, H2aa3
ILMN_2165867	6.11e-39	4.75e-40	15.8291	79.8876	1.55	DHCR7	7-dehydrocholesterol reductase
ILMN_1674650	6.35e-82	9.03e-84	29.0168	180.526	1.54	NMRK1	nicotinamide riboside kinase 1
ILMN_3295494	5.06e-67	1.37e-68	24.1575	145.571	1.54
ILMN_1746085	2.44e-44	1.58e-45	17.3835	92.4835	1.54	IGFBP3	insulin like growth factor binding protein 3
ILMN_1746864	2.7e-108	1.08e-110	38.8574	242.475	1.53	CYTIP	cytohesin 1 interacting protein
ILMN_1661196	2.6e-107	1.09e-109	38.4562	240.164	1.53	CSF2RA	colony stimulating factor 2 receptor alpha subunit
ILMN_1793729	2.11e-98	1.45e-100	34.9421	219.179	1.53	C15orf39	chromosome 15 open reading frame 39
ILMN_1792506	1.4e-88	1.54e-90	31.327	196.105	1.53	PLA1A	phospholipase A1 member A
ILMN_1767541	2.01e-75	3.84e-77	26.8447	165.265	1.53	ARAP2	ArfGAP with RhoGAP domain, ankyrin repeat and PH domain 2
ILMN_3257030	9.62e-67	2.65e-68	24.0698	144.913	1.53
ILMN_1751016	7.11e-60	2.54e-61	21.9614	128.838	1.53	LONRF2	LON peptidase N-terminal domain and ring finger 2
ILMN_1690907	1.09e-53	4.99e-55	20.1117	114.35	1.53	CCR6	C-C motif chemokine receptor 6
ILMN_2255133	6.17e-43	4.22e-44	16.9783	89.2041	1.53	BCL11A	B-cell CLL/lymphoma 11A
ILMN_1681591	9.4e-119	2.03e-121	43.3315	267.131	1.52	PTPN1	protein tyrosine phosphatase, non-receptor type 1
ILMN_1773154	3.72e-115	1.04e-117	41.7439	258.608	1.52	NFKBIA	NFKB inhibitor alpha
ILMN_1711069	1.22e-110	4.21e-113	39.832	248.016	1.52	YPEL5	yippee like 5
ILMN_1714602	2.38e-101	1.36e-103	36.0839	226.148	1.52	CD86	CD86 molecule
ILMN_1707310	3.19e-96	2.49e-98	34.1151	214.038	1.52	MGLL	monoglyceride lipase
ILMN_2203588	2.51e-90	2.55e-92	31.9519	200.206	1.52	MYL5	myosin light chain 5
ILMN_2375002	1.65e-82	2.3e-84	29.2159	181.894	1.52	MAP4K4	mitogen-activated protein kinase kinase kinase kinase 4
ILMN_2392080	1.28e-74	2.55e-76	26.581	163.372	1.52	DCAF6	DDB1 and CUL4 associated factor 6
ILMN_1903914	9.87e-46	6.08e-47	17.7866	95.7408	1.52
ILMN_1796490	7.51e-109	2.9e-111	39.0873	243.791	1.51	GRINA	glutamate ionotropic receptor NMDA type subunit associated protein 1
ILMN_1666819	8.37e-103	4.4e-105	36.6542	229.575	1.51	PHLDB1	pleckstrin homology like domain family B member 1
ILMN_1780582	4.68e-94	3.98e-96	33.3119	208.967	1.51	CD83	CD83 molecule
ILMN_1765851	2.56e-93	2.26e-95	33.0398	207.232	1.51	TRADD	TNFRSF1A associated via death domain
ILMN_2352303	1.55e-92	1.43e-94	32.7515	205.385	1.51	RASSF2	Ras association domain family member 2
ILMN_1655444	4.28e-90	4.41e-92	31.8678	199.657	1.51
ILMN_1746948	1.2e-80	1.82e-82	28.5824	177.521	1.51	MYL5	myosin light chain 5
ILMN_3242763	2.86e-59	1.05e-60	21.7786	127.421	1.51	HMSD	histocompatibility minor serpin domain containing
ILMN_2352121	4.36e-52	2.12e-53	19.6396	110.602	1.51	NT5C3A	5'-nucleotidase, cytosolic IIIA
ILMN_1745356	3.05e-35	2.71e-36	14.7627	71.2538	1.51	CXCL9	C-X-C motif chemokine ligand 9
ILMN_1750409	2.08e-106	9.26e-109	38.0883	238.031	1.5	RAB9A	RAB9A, member RAS oncogene family
ILMN_1721344	9.8e-101	5.75e-103	35.8456	224.706	1.5	MOB3A	MOB kinase activator 3A
ILMN_3307791	2.17e-99	1.35e-101	35.3282	221.553	1.5	FAM69A	family with sequence similarity 69 member A
ILMN_1781373	8.12e-92	7.72e-94	32.4903	203.701	1.5	IFIH1	interferon induced with helicase C domain 1
ILMN_1805853	5.27e-83	7.16e-85	29.386	183.06	1.5
ILMN_1745374	3.89e-73	8.27e-75	26.0993	159.892	1.5	IFI35	interferon induced protein 35
ILMN_2184966	5.58e-73	1.2e-74	26.0482	159.521	1.5	ZHX2	zinc fingers and homeoboxes 2
ILMN_1683146	1.02e-97	7.38e-100	34.6794	217.554	1.49	FTH1	ferritin heavy chain 1
ILMN_1672034	4.29e-94	3.63e-96	33.3262	209.058	1.49
ILMN_2092041	2.86e-93	2.53e-95	33.0217	207.116	1.49	CYTIP	cytohesin 1 interacting protein
ILMN_1687284	1.08e-84	1.37e-86	29.9677	187.019	1.49	USP12	ubiquitin specific peptidase 12
ILMN_1800855	4.04e-82	5.71e-84	29.0834	180.984	1.49	PPTC7	PTC7 protein phosphatase homolog
ILMN_1704656	2.66e-75	5.12e-77	26.8044	164.977	1.49	PPP2R1B	protein phosphatase 2 scaffold subunit Abeta
ILMN_1691364	4.76e-74	9.71e-76	26.3954	162.035	1.49	STAT1	signal transducer and activator of transcription 1
ILMN_3247023	5.04e-68	1.31e-69	24.4712	147.916	1.49	CASC15	cancer susceptibility candidate 15 (non-protein coding)
ILMN_1747052	2.05e-66	5.76e-68	23.9662	144.135	1.49	ITGA4	integrin subunit alpha 4
ILMN_3245678	1.61e-51	8.03e-53	19.4725	109.271	1.49	RNU1-1	RNA, U1 small nuclear 1
ILMN_1752899	3.62e-37	3e-38	15.3183	75.7479	1.49	BCL11A	B-cell CLL/lymphoma 11A
ILMN_2389501	3.6e-27	4.19e-28	12.4049	52.4448	1.49	HSD11B1	hydroxysteroid 11-beta dehydrogenase 1
ILMN_1680874	1.45e-23	1.92e-24	11.3199	44.0533	1.49	TUBB2B	tubulin beta 2B class IIb
ILMN_1698404	2.7e-118	6.13e-121	43.1238	266.029	1.48
ILMN_1768194	1.03e-93	8.96e-96	33.1844	208.156	1.48	BIRC2	baculoviral IAP repeat containing 2
ILMN_1743100	7.26e-77	1.31e-78	27.3177	168.639	1.48	TNFRSF18	TNF receptor superfamily member 18
ILMN_3233388	1.93e-75	3.69e-77	26.8501	165.304	1.48	RELL1	RELT like 1
ILMN_1739805	8.54e-73	1.85e-74	25.9885	159.087	1.48	NDE1	nudE neurodevelopment protein 1
ILMN_1749327	2.1e-70	4.98e-72	25.2238	153.492	1.48	MAPK13	mitogen-activated protein kinase 13
ILMN_1769259	3.47e-69	8.64e-71	24.8375	150.638	1.48	ANO9	anoctamin 9
ILMN_1686989	1.07e-39	8.15e-41	16.0461	81.6472	1.48	INSIG1	insulin induced gene 1
ILMN_1674706	1.86e-103	9.55e-106	36.91	231.099	1.47	MTHFD2	methylenetetrahydrofolate dehydrogenase (NADP+ dependent) 2, methenyltetrahydrofolate cyclohydrolase
ILMN_1670000	3.54e-99	2.23e-101	35.2464	221.051	1.47	DCAF6	DDB1 and CUL4 associated factor 6
ILMN_1703123	1.34e-95	1.07e-97	33.8837	212.585	1.47	CSRNP1	cysteine and serine rich nuclear protein 1
ILMN_1812226	2.06e-86	2.43e-88	30.5661	191.047	1.47	ICAM1	intercellular adhesion molecule 1
ILMN_1778321	8.85e-77	1.61e-78	27.2892	168.436	1.47	SLC2A6	solute carrier family 2 member 6
ILMN_1678612	6.94e-73	1.5e-74	26.0175	159.298	1.47	ANXA6	annexin A6
ILMN_1704196	5.48e-72	1.22e-73	25.7294	157.199	1.47	DSG2	desmoglein 2
ILMN_1654915	2.04e-68	5.23e-70	24.5949	148.837	1.47
ILMN_2091846	1.52e-44	9.83e-46	17.4425	92.9609	1.47
ILMN_1745217	3.98e-107	1.72e-109	38.378	239.712	1.46
ILMN_1662174	5.07e-96	3.98e-98	34.0403	213.569	1.46	ORMDL3	ORMDL sphingolipid biosynthesis regulator 3
ILMN_1810228	4.19e-94	3.53e-96	33.3307	209.087	1.46	TTF2	transcription termination factor 2
ILMN_2066858	3.2e-84	4.16e-86	29.8036	185.906	1.46	TNFSF13B	tumor necrosis factor superfamily member 13b
ILMN_3237462	8.2e-82	1.18e-83	28.9785	180.262	1.46	IDO2	indoleamine 2,3-dioxygenase 2
ILMN_1715684	8.12e-80	1.27e-81	28.3031	175.577	1.46	LAMB3	laminin subunit beta 3
ILMN_1812759	3.14e-78	5.37e-80	27.7697	171.837	1.46	GCH1	GTP cyclohydrolase 1
ILMN_1785380	1.82e-73	3.83e-75	26.2057	160.663	1.46	SLC1A2	solute carrier family 1 member 2
ILMN_1749006	3.55e-70	8.54e-72	25.1505	152.952	1.46	RCSD1	RCSD domain containing 1
ILMN_1654319	2.75e-66	7.76e-68	23.9267	143.839	1.46	HAPLN3	hyaluronan and proteoglycan link protein 3
ILMN_2126706	7.69e-64	2.39e-65	23.1693	138.109	1.46	LMNB1	lamin B1
ILMN_1800091	4.18e-37	3.48e-38	15.3001	75.6006	1.46	RARRES1	retinoic acid receptor responder 1
ILMN_1763688	7.77e-91	7.71e-93	32.1353	201.401	1.45	C17orf49	chromosome 17 open reading frame 49
ILMN_2143261	4.41e-84	5.8e-86	29.7544	185.572	1.45	CXorf40B	chromosome X open reading frame 40B
ILMN_1737514	2.99e-74	6.01e-76	26.4617	162.513	1.45	KYNU	kynureninase
ILMN_1700428	3.9e-45	2.46e-46	17.6135	94.3427	1.45	HLA-DOB	major histocompatibility complex, class II, DO beta
ILMN_2173835	7.76e-100	4.78e-102	35.4977	222.589	1.44	FTH1P3	ferritin heavy chain 1 pseudogene 3
ILMN_2267135	3.77e-89	4.07e-91	31.5292	197.438	1.44	ST3GAL1	ST3 beta-galactoside alpha-2,3-sialyltransferase 1
ILMN_1788540	1.32e-82	1.81e-84	29.2503	182.13	1.44
ILMN_2398926	1.02e-77	1.78e-79	27.5995	170.636	1.44	C17orf58	chromosome 17 open reading frame 58
ILMN_1680139	3.89e-77	6.97e-79	27.4071	169.273	1.44	MAFF	MAF bZIP transcription factor F
ILMN_1731224	1.88e-76	3.48e-78	27.1806	167.664	1.44	PARP9	poly(ADP-ribose) polymerase family member 9
ILMN_1691731	1.19e-72	2.6e-74	25.9415	158.745	1.44	PARP14	poly(ADP-ribose) polymerase family member 14
ILMN_2113333	4.24e-62	1.39e-63	22.6372	134.045	1.44	LGALS9B	galectin 9B
ILMN_1766184	7.61e-59	2.84e-60	21.6502	126.424	1.44	LGALS9C	galectin 9C
ILMN_1789074	7.83e-57	3.16e-58	21.0465	121.713	1.44	HSPA1A	heat shock protein family A (Hsp70) member 1A
ILMN_1769129	8.28e-38	6.68e-39	15.5034	77.2475	1.44	CCL19	C-C motif chemokine ligand 19
ILMN_2279873	4.45e-104	2.22e-106	37.1561	232.56	1.43	WHAMM	WAS protein homolog associated with actin, golgi membranes and microtubules
ILMN_1732071	1.45e-92	1.33e-94	32.763	205.458	1.43	HIST2H2BE	histone cluster 2, H2be
ILMN_1679268	8.47e-83	1.16e-84	29.3153	182.576	1.43	PELI1	pellino E3 ubiquitin protein ligase 1
ILMN_1772514	1.3e-74	2.58e-76	26.5793	163.36	1.43
ILMN_1789781	2.63e-67	7.06e-69	24.2463	146.236	1.43	PIM3	Pim-3 proto-oncogene, serine/threonine kinase
ILMN_1671478	2.69e-36	2.3e-37	15.0669	73.7128	1.43	CKB	creatine kinase B
ILMN_2134538	5.06e-94	4.33e-96	33.2987	208.883	1.42
ILMN_1747078	3.36e-89	3.6e-91	31.5478	197.56	1.42	HYLS1	HYLS1, centriolar and ciliogenesis associated
ILMN_1761147	7.62e-78	1.32e-79	27.642	170.936	1.42	GABPB1	GA binding protein transcription factor beta subunit 1
ILMN_1700413	1.02e-74	2.01e-76	26.6139	163.609	1.42	MAFF	MAF bZIP transcription factor F
ILMN_3239574	4.45e-62	1.46e-63	22.6309	133.997	1.42	SNORD3A	small nucleolar RNA, C/D box 3A
ILMN_2144426	2.41e-55	1.02e-56	20.6037	118.235	1.42	HIST2H2AA3	histone cluster 2, H2aa3
ILMN_1662618	2.01e-134	1.53e-137	50.7825	304.146	1.41	SQSTM1	sequestosome 1
ILMN_1763364	1.26e-99	7.79e-102	35.4179	222.101	1.41	WHAMM	WAS protein homolog associated with actin, golgi membranes and microtubules
ILMN_2056975	9.68e-91	9.68e-93	32.1004	201.174	1.41	HPRT1	hypoxanthine phosphoribosyltransferase 1
ILMN_1812926	1.19e-87	1.35e-89	30.9999	193.94	1.41	ANTXR2	anthrax toxin receptor 2
ILMN_1728581	6.86e-85	8.61e-87	30.0358	187.48	1.41	C3orf18	chromosome 3 open reading frame 18
ILMN_3298129	2.8e-66	7.89e-68	23.9245	143.821	1.41
ILMN_1663575	2.48e-52	1.2e-53	19.7114	111.173	1.41
ILMN_1752478	2.62e-51	1.31e-52	19.4111	108.782	1.41	DHRS3	dehydrogenase/reductase 3
ILMN_1731433	6.97e-45	4.44e-46	17.5407	93.7547	1.41	AOC1	amine oxidase, copper containing 1
ILMN_1734833	3.61e-90	3.71e-92	31.8944	199.831	1.4	NBN	nibrin
ILMN_2154836	1.19e-79	1.87e-81	28.2482	175.193	1.4	BTG3	BTG anti-proliferation factor 3
ILMN_1794781	2.88e-79	4.65e-81	28.1179	174.282	1.4	VAV2	vav guanine nucleotide exchange factor 2
ILMN_1819384	3.36e-74	6.8e-76	26.4448	162.391	1.4
ILMN_1663042	3.86e-74	7.86e-76	26.4246	162.245	1.4	SDC4	syndecan 4
ILMN_2053527	1.66e-73	3.47e-75	26.2191	160.76	1.4	PARP9	poly(ADP-ribose) polymerase family member 9
ILMN_1691127	5.73e-68	1.5e-69	24.4538	147.786	1.4	VTN	vitronectin
ILMN_1655930	2.28e-62	7.39e-64	22.7196	134.676	1.4	ELL2	elongation factor for RNA polymerase II 2
ILMN_2038775	1.55e-58	5.88e-60	21.5567	125.697	1.4	TUBB2A	tubulin beta 2A class IIa
ILMN_1798947	2.28e-48	1.28e-49	18.5517	101.902	1.4	ANKRD55	ankyrin repeat domain 55
ILMN_2262044	7.08e-82	1.01e-83	29.0005	180.413	1.39	PARP10	poly(ADP-ribose) polymerase family member 10
ILMN_2053829	6.64e-69	1.67e-70	24.7488	149.98	1.39	CBLN3	cerebellin 3 precursor
ILMN_1741159	1.05e-58	3.93e-60	21.6083	126.098	1.39	MAP3K8	mitogen-activated protein kinase kinase kinase 8
ILMN_1768553	5.07e-53	2.38e-54	19.9148	112.789	1.39
ILMN_2341724	2.08e-46	1.25e-47	17.9827	97.3234	1.39
ILMN_2405324	7.08e-40	5.34e-41	16.0983	82.0699	1.39	IFNLR1	interferon lambda receptor 1
ILMN_2124221	1.85e-26	2.22e-27	12.1924	50.7836	1.39	CLLU1OS	chronic lymphocytic leukemia up-regulated 1 opposite strand
ILMN_1693726	6.67e-100	4.08e-102	35.5236	222.747	1.38	TBC1D10A	TBC1 domain family member 10A
ILMN_1658709	4.35e-74	8.85e-76	26.4082	162.127	1.38	LAMB1	laminin subunit beta 1
ILMN_1740555	1.33e-69	3.28e-71	24.9684	151.607	1.38	SNAP25	synaptosome associated protein 25
ILMN_2237428	1.54e-59	5.55e-61	21.8605	128.057	1.38	SCD5	stearoyl-CoA desaturase 5
ILMN_1761260	4.58e-49	2.51e-50	18.7545	103.531	1.38	COBLL1	cordon-bleu WH2 repeat protein like 1
ILMN_1795388	1.36e-47	7.87e-49	18.3257	100.086	1.38	INSM2	INSM transcriptional repressor 2
ILMN_1748538	4.42e-31	4.51e-32	13.5558	61.5544	1.38	ALDH1A2	aldehyde dehydrogenase 1 family member A2
ILMN_1753342	1.57e-107	6.56e-110	38.5447	240.675	1.37	SAT1	spermidine/spermine N1-acetyltransferase 1
ILMN_1789830	6.81e-94	5.88e-96	33.2505	208.576	1.37	CFLAR	CASP8 and FADD like apoptosis regulator
ILMN_1685602	1.62e-84	2.08e-86	29.9057	186.599	1.37	TMEM41A	transmembrane protein 41A
ILMN_1770850	3.73e-66	1.05e-67	23.8859	143.532	1.37	PNMA1	paraneoplastic Ma antigen 1
ILMN_3248091	5.01e-64	1.54e-65	23.2271	138.549	1.37	C6orf223	chromosome 6 open reading frame 223
ILMN_1715760	8.04e-55	3.48e-56	20.4485	117.011	1.37	LGALS9	galectin 9
ILMN_1665510	1.63e-36	1.38e-37	15.1301	74.2243	1.37	ERRFI1	ERBB receptor feedback inhibitor 1
ILMN_1808226	3.96e-78	6.78e-80	27.7366	171.603	1.36	RGS16	regulator of G-protein signaling 16
ILMN_1775537	1.69e-75	3.22e-77	26.8691	165.44	1.36	TRIM69	tripartite motif containing 69
ILMN_1652237	1.23e-57	4.8e-59	21.2872	123.596	1.36	CBR3	carbonyl reductase 3
ILMN_1758672	2.98e-53	1.39e-54	19.9827	113.328	1.36	FAM107B	family with sequence similarity 107 member B
ILMN_1815626	7.53e-42	5.34e-43	16.6655	86.6691	1.36	DHCR7	7-dehydrocholesterol reductase
ILMN_1720889	1.93e-40	1.43e-41	16.2601	83.3827	1.36	MSMO1	methylsterol monooxygenase 1
ILMN_1686116	2.23e-29	2.4e-30	13.058	57.593	1.36	THBS1	thrombospondin 1
ILMN_1707727	1.01e-28	1.11e-29	12.8648	56.0632	1.36	ANGPTL4	angiopoietin like 4
ILMN_1771019	6.95e-101	4.03e-103	35.9041	225.06	1.35	MTMR4	myotubularin related protein 4
ILMN_1708890	2.64e-97	1.95e-99	34.523	216.584	1.35	RASSF4	Ras association domain family member 4
ILMN_1795930	4.81e-90	4.97e-92	31.8496	199.538	1.35	PTGER4	prostaglandin E receptor 4
ILMN_1698985	9.96e-87	1.16e-88	30.6765	191.785	1.35	DCAF6	DDB1 and CUL4 associated factor 6
ILMN_2326591	1.27e-71	2.89e-73	25.6117	156.34	1.35
ILMN_2197365	5.09e-64	1.57e-65	23.2247	138.53	1.35	RGS2	regulator of G-protein signaling 2
ILMN_2372413	9.14e-98	6.6e-100	34.6974	217.666	1.34	BID	BH3 interacting domain death agonist
ILMN_1742461	3.83e-80	5.9e-82	28.4136	176.347	1.34	UAP1	UDP-N-acetylglucosamine pyrophosphorylase 1
ILMN_1705953	3.96e-73	8.44e-75	26.0965	159.871	1.34	LONRF1	LON peptidase N-terminal domain and ring finger 1
ILMN_3270972	5.37e-73	1.15e-74	26.0538	159.562	1.34	ASAP2	ArfGAP with SH3 domain, ankyrin repeat and PH domain 2
ILMN_1659990	9.37e-71	2.19e-72	25.3354	154.313	1.34	HILPDA	hypoxia inducible lipid droplet associated
ILMN_1806165	4.36e-33	4.14e-34	14.1397	66.2332	1.34	HSPA6	heat shock protein family A (Hsp70) member 6
ILMN_2100209	4.42e-23	5.94e-24	11.1717	42.9267	1.34
ILMN_1751079	1.47e-115	3.95e-118	41.9213	259.572	1.33	TAP1	transporter 1, ATP binding cassette subfamily B member
ILMN_2390310	1.65e-93	1.45e-95	33.1093	207.676	1.33
ILMN_2375003	5.33e-80	8.31e-82	28.3644	176.004	1.33	MAP4K4	mitogen-activated protein kinase kinase kinase kinase 4
ILMN_1734346	6.1e-77	1.1e-78	27.3425	168.815	1.33	IZUMO4	IZUMO family member 4
ILMN_1807016	5.05e-72	1.13e-73	25.7406	157.281	1.33	LHX2	LIM homeobox 2
ILMN_1798679	1.43e-58	5.39e-60	21.5677	125.783	1.33	ANO9	anoctamin 9
ILMN_3244646	3.26e-47	1.91e-48	18.2158	99.2009	1.33	RNVU1-7	RNA, variant U1 small nuclear 7
ILMN_1772241	3.12e-43	2.11e-44	17.0638	89.8967	1.33	SQLE	squalene epoxidase
ILMN_1787190	1.62e-101	9.03e-104	36.1513	226.555	1.32	NRP2	neuropilin 2
ILMN_1705241	4.53e-99	2.89e-101	35.2043	220.793	1.32	TDRD7	tudor domain containing 7
ILMN_1814282	1.55e-92	1.43e-94	32.7516	205.385	1.32	AEN	apoptosis enhancing nuclease
ILMN_1793831	5.49e-87	6.36e-89	30.7665	192.386	1.32	TRADD	TNFRSF1A associated via death domain
ILMN_2387952	2.23e-65	6.49e-67	23.6448	141.714	1.32	FAM134B	family with sequence similarity 134 member B
ILMN_3246273	3.7e-47	2.17e-48	18.1998	99.0726	1.32	RNU1-3	RNA, U1 small nuclear 3
ILMN_1708130	1.54e-41	1.1e-42	16.5764	85.9471	1.32	EHF	ETS homologous factor
ILMN_1810172	3.98e-33	3.78e-34	14.151	66.3248	1.32	SFRP4	secreted frizzled related protein 4
ILMN_2383707	5.24e-33	4.99e-34	14.1165	66.0475	1.32	ALDH1A2	aldehyde dehydrogenase 1 family member A2
ILMN_1803197	8.48e-105	4.02e-107	37.4448	234.264	1.31	RAB3IP	RAB3A interacting protein
ILMN_1769229	1.04e-83	1.39e-85	29.6262	184.7	1.31	BCL2A1	BCL2 related protein A1
ILMN_1655577	5e-82	7.08e-84	29.0521	180.768	1.31	TIAM1	T-cell lymphoma invasion and metastasis 1
ILMN_1784985	1.01e-53	4.6e-55	20.122	114.432	1.31	PRRT3	proline rich transmembrane protein 3
ILMN_3201643	3.02e-51	1.52e-52	19.3928	108.636	1.31
ILMN_1723481	5.63e-46	3.43e-47	17.8574	96.3122	1.31	CHST3	carbohydrate sulfotransferase 3
ILMN_2316236	4.01e-34	3.7e-35	14.4393	68.6446	1.31	HOPX	HOP homeobox
ILMN_1711383	1.39e-132	1.3e-135	49.8415	299.723	1.3	STK4	serine/threonine kinase 4
ILMN_3187852	2.58e-106	1.16e-108	38.049	237.802	1.3	KANSL3	KAT8 regulatory NSL complex subunit 3
ILMN_1710571	2.72e-102	1.46e-104	36.4534	228.372	1.3	PAPD5	poly(A) RNA polymerase D5, non-canonical
ILMN_1709683	1.11e-98	7.37e-101	35.052	219.856	1.3
ILMN_2182704	3.18e-90	3.25e-92	31.9144	199.962	1.3	BIRC2	baculoviral IAP repeat containing 2
ILMN_2370872	3.33e-84	4.33e-86	29.7975	185.865	1.3	GRINA	glutamate ionotropic receptor NMDA type subunit associated protein 1
ILMN_1686562	6.62e-79	1.09e-80	27.9963	173.43	1.3	KIF13B	kinesin family member 13B
ILMN_2256953	1.29e-78	2.16e-80	27.8992	172.748	1.3	CASZ1	castor zinc finger 1
ILMN_1689525	1.72e-74	3.45e-76	26.5389	163.07	1.3	PMAIP1	phorbol-12-myristate-13-acetate-induced protein 1
ILMN_3308265	5.34e-71	1.23e-72	25.4134	154.886	1.3	MIR302C	microRNA 302c
ILMN_1724333	7.46e-71	1.73e-72	25.3672	154.547	1.3	TOR1B	torsin family 1 member B
ILMN_1677402	6.78e-47	4.01e-48	18.1234	98.4572	1.3	C11orf96	chromosome 11 open reading frame 96
ILMN_1869292	3.02e-82	4.23e-84	29.1271	181.285	1.29
ILMN_2041161	5.85e-81	8.71e-83	28.689	178.26	1.29	DENND4A	DENN domain containing 4A
ILMN_1669888	3.15e-70	7.56e-72	25.1671	153.074	1.29	CSTA	cystatin A
ILMN_1723020	5.06e-62	1.67e-63	22.6136	133.864	1.29	MAP3K1	mitogen-activated protein kinase kinase kinase 1
ILMN_1657435	2.55e-25	3.18e-26	11.8512	48.1333	1.29	MT1M	metallothionein 1M
ILMN_2358457	4.3e-92	4.02e-94	32.5913	204.353	1.28	ATF4	activating transcription factor 4
ILMN_3247728	6.07e-75	1.18e-76	26.6876	164.139	1.28	RNF115	ring finger protein 115
ILMN_1765670	4.77e-74	9.73e-76	26.395	162.032	1.28
ILMN_2375484	1.16e-68	2.95e-70	24.6721	149.411	1.28	CPEB2	cytoplasmic polyadenylation element binding protein 2
ILMN_2041293	1.35e-44	8.67e-46	17.458	93.0858	1.28	SQLE	squalene epoxidase
ILMN_1783621	1.72e-41	1.23e-42	16.5623	85.8329	1.28	CMPK2	cytidine/uridine monophosphate kinase 2
ILMN_2085012	2.04e-25	2.53e-26	11.8807	48.3618	1.28	TMEM176B	transmembrane protein 176B
ILMN_1728478	1.81e-101	1.02e-103	36.1318	226.438	1.27	CXCL16	C-X-C motif chemokine ligand 16
ILMN_1754507	3.35e-85	4.19e-87	30.1426	188.201	1.27	IRF4	interferon regulatory factor 4
ILMN_1792951	6.68e-81	1e-82	28.669	178.122	1.27	ZHX2	zinc fingers and homeoboxes 2
ILMN_1709026	2.17e-77	3.84e-79	27.491	169.868	1.27
ILMN_1723846	4.18e-72	9.28e-74	25.7671	157.474	1.27	METTL21B	methyltransferase like 21B
ILMN_2349071	5.81e-65	1.72e-66	23.5159	140.739	1.27	ADGRG2	adhesion G protein-coupled receptor G2
ILMN_2276904	4.35e-59	1.61e-60	21.7234	126.993	1.27	ALOX15B	arachidonate 15-lipoxygenase, type B
ILMN_2338038	1.31e-43	8.74e-45	17.1726	90.7773	1.27	AK4	adenylate kinase 4
ILMN_1687757	1.2e-42	8.29e-44	16.8951	88.5304	1.27	AKR1C4	aldo-keto reductase family 1, member C4
ILMN_1715401	2.71e-15	4.87e-16	8.66197	24.833	1.27	MT1G	metallothionein 1G
ILMN_1812327	6.1e-92	5.74e-94	32.5363	203.998	1.26	RNF19A	ring finger protein 19A, RBR E3 ubiquitin protein ligase
ILMN_1703593	4.31e-57	1.72e-58	21.1243	122.322	1.26	BAIAP2L1	BAI1 associated protein 2 like 1
ILMN_1795181	1.11e-50	5.72e-52	19.2264	107.308	1.26	DDX60	DEXD/H-box helicase 60
ILMN_1715603	2.29e-25	2.85e-26	11.8654	48.2434	1.26	IL23A	interleukin 23 subunit alpha
ILMN_3240900	9.48e-79	1.57e-80	27.944	173.063	1.25
ILMN_1798533	4e-76	7.46e-78	27.0739	166.903	1.25	ZNF22	zinc finger protein 22
ILMN_1674243	4.05e-75	7.83e-77	26.7452	164.552	1.25	TFRC	transferrin receptor
ILMN_2384237	2.48e-74	4.97e-76	26.4881	162.704	1.25	STAP2	signal transducing adaptor family member 2
ILMN_1793360	9.81e-74	2.03e-75	26.293	161.295	1.25	APITD1	apoptosis-inducing, TAF9-like domain 1
ILMN_1654118	8.33e-73	1.8e-74	25.9921	159.113	1.25	BCL2L1	BCL2 like 1
ILMN_1683792	4.26e-66	1.21e-67	23.8679	143.396	1.25	LAP3	leucine aminopeptidase 3
ILMN_3241034	3.68e-61	1.25e-62	22.3515	131.849	1.25	SNORD3C	small nucleolar RNA, C/D box 3C
ILMN_3234089	5.47e-52	2.67e-53	19.6105	110.37	1.25	N4BP2L2	NEDD4 binding protein 2 like 2
ILMN_1706502	2.27e-50	1.18e-51	19.1363	106.587	1.25	EIF2AK2	eukaryotic translation initiation factor 2 alpha kinase 2
ILMN_1699829	6.86e-47	4.06e-48	18.1219	98.4453	1.25	CTGF	connective tissue growth factor
ILMN_1793474	1.71e-42	1.19e-43	16.8509	88.1719	1.25	INSIG1	insulin induced gene 1
ILMN_1738335	1.67e-29	1.8e-30	13.0942	57.8801	1.25	TNFSF18	tumor necrosis factor superfamily member 18
ILMN_3294318	5.42e-99	3.49e-101	35.1736	220.604	1.24
ILMN_2404385	2.55e-98	1.77e-100	34.9104	218.983	1.24	REPIN1	replication initiator 1
ILMN_1690566	5.61e-78	9.65e-80	27.6865	171.25	1.24	RASSF4	Ras association domain family member 4
ILMN_2248863	1.94e-61	6.5e-63	22.4364	132.503	1.24	ZBTB38	zinc finger and BTB domain containing 38
ILMN_1677305	3.1e-59	1.14e-60	21.7678	127.337	1.24	PVR	poliovirus receptor
ILMN_2159272	1.09e-53	5e-55	20.1114	114.348	1.24	PDCD1LG2	programmed cell death 1 ligand 2
ILMN_2289093	1.06e-51	5.24e-53	19.526	109.698	1.24	RNF213	ring finger protein 213
ILMN_1812321	7.35e-39	5.74e-40	15.8058	79.6986	1.24	FAM131C	family with sequence similarity 131 member C
ILMN_1746517	3.57e-96	2.8e-98	34.0965	213.921	1.23	KYNU	kynureninase
ILMN_1737406	1.94e-88	2.15e-90	31.2762	195.77	1.23
ILMN_1800276	2.85e-83	3.85e-85	29.4769	183.681	1.23	RCN1	reticulocalbin 1
ILMN_3307954	2.5e-78	4.24e-80	27.8034	172.074	1.23	L3MBTL4	l(3)mbt-like 4 (Drosophila)
ILMN_1657996	1.95e-76	3.62e-78	27.1752	167.625	1.23
ILMN_1701507	3.15e-65	9.24e-67	23.5981	141.361	1.23	EHHADH	enoyl-CoA, hydratase/3-hydroxyacyl CoA dehydrogenase
ILMN_1660871	1.18e-61	3.92e-63	22.5022	133.009	1.23	NEK6	NIMA related kinase 6
ILMN_1761566	4.42e-61	1.51e-62	22.3273	131.663	1.23	CYSTM1	cysteine rich transmembrane module containing 1
ILMN_1711702	2.01e-54	8.9e-56	20.3297	116.074	1.23	CLEC2D	C-type lectin domain family 2 member D
ILMN_1708672	6.46e-50	3.43e-51	19.0027	105.519	1.23	ACAT2	acetyl-CoA acetyltransferase 2
ILMN_1725320	3.3e-35	2.93e-36	14.7529	71.1747	1.23	SIGLEC1	sialic acid binding Ig like lectin 1
ILMN_1658995	3.74e-89	4.01e-91	31.5313	197.451	1.22	ACOT9	acyl-CoA thioesterase 9
ILMN_1678863	1.92e-81	2.79e-83	28.8535	179.399	1.22	ZBED6CL	ZBED6 C-terminal like
ILMN_1710216	1.03e-76	1.87e-78	27.2678	168.284	1.22	AVEN	apoptosis and caspase activation inhibitor
ILMN_1891455	4.31e-75	8.33e-77	26.7365	164.49	1.22
ILMN_1787212	1.11e-66	3.06e-68	24.0506	144.769	1.22	CDKN1A	cyclin dependent kinase inhibitor 1A
ILMN_2402416	3.12e-60	1.09e-61	22.0707	129.683	1.22	DNAJB6	DnaJ heat shock protein family (Hsp40) member B6
ILMN_1788416	3.17e-56	1.31e-57	20.8654	120.293	1.22	ABHD17C	abhydrolase domain containing 17C
ILMN_1728106	8.65e-52	4.26e-53	19.552	109.905	1.22	TNF	tumor necrosis factor
ILMN_1811114	8.88e-46	5.46e-47	17.7999	95.8481	1.22	SDS	serine dehydratase
ILMN_1779252	1.58e-32	1.52e-33	13.9779	64.9342	1.22	TRIM22	tripartite motif containing 22
ILMN_1804938	5.57e-93	4.99e-95	32.9159	206.439	1.21
ILMN_1665049	3.77e-89	4.06e-91	31.5295	197.439	1.21	SPG11	spastic paraplegia 11 (autosomal recessive)
ILMN_1657631	3.65e-67	9.85e-69	24.2017	145.902	1.21	STAP2	signal transducing adaptor family member 2
ILMN_1726967	3.46e-49	1.88e-50	18.7902	103.817	1.21	TWSG1	twisted gastrulation BMP signaling modulator 1
ILMN_1798249	1.76e-36	1.49e-37	15.1203	74.1451	1.21	AK4	adenylate kinase 4
ILMN_1753002	1.09e-96	8.32e-99	34.2902	215.133	1.2	RAB2B	RAB2B, member RAS oncogene family
ILMN_1655429	7.36e-87	8.55e-89	30.7221	192.09	1.2	TNFAIP1	TNF alpha induced protein 1
ILMN_2212909	5.07e-82	7.19e-84	29.05	180.754	1.2	MELK	maternal embryonic leucine zipper kinase
ILMN_3244457	4.56e-81	6.75e-83	28.7258	178.515	1.2	EHBP1L1	EH domain binding protein 1 like 1
ILMN_1758938	3.76e-73	7.98e-75	26.1043	159.928	1.2	SLC31A2	solute carrier family 31 member 2
ILMN_2312340	2.65e-31	2.68e-32	13.6209	62.0749	1.2	LILRB2	leukocyte immunoglobulin like receptor B2
ILMN_1686610	7.92e-94	6.86e-96	33.2263	208.422	1.19	APBA3	amyloid beta precursor protein binding family A member 3
ILMN_1812474	5.15e-92	4.83e-94	32.5631	204.171	1.19	TFG	TRK-fused gene
ILMN_1658702	1.54e-75	2.91e-77	26.8831	165.54	1.19	HIST1H2BJ	histone cluster 1, H2bj
ILMN_1733937	4.28e-68	1.11e-69	24.4935	148.082	1.19	MMD	monocyte to macrophage differentiation associated
ILMN_1680856	1.97e-61	6.61e-63	22.4343	132.487	1.19	MAMLD1	mastermind like domain containing 1
ILMN_1668039	9.01e-54	4.11e-55	20.1363	114.544	1.19	GYPC	glycophorin C (Gerbich blood group)
ILMN_1698952	1.06e-50	5.42e-52	19.2332	107.362	1.19	TNFRSF11A	TNF receptor superfamily member 11a
ILMN_1725387	7.67e-46	4.71e-47	17.8183	95.9968	1.19	TMEM200A	transmembrane protein 200A
ILMN_1687978	5.92e-26	7.21e-27	12.0418	49.6111	1.19	PHLDA1	pleckstrin homology like domain family A member 1
ILMN_1763386	4.01e-90	4.13e-92	31.8779	199.723	1.18	BID	BH3 interacting domain death agonist
ILMN_1811997	5.1e-88	5.74e-90	31.1283	194.792	1.18	RNF115	ring finger protein 115
ILMN_1765401	1.31e-67	3.47e-69	24.3412	146.946	1.18	RRN3	RRN3 homolog, RNA polymerase I transcription factor
ILMN_1758311	1.46e-58	5.53e-60	21.5644	125.757	1.18	NET1	neuroepithelial cell transforming 1
ILMN_1756806	3.7e-51	1.87e-52	19.3667	108.428	1.18	MCL1	BCL2 family apoptosis regulator
ILMN_1727271	8.59e-47	5.11e-48	18.0935	98.2162	1.18	WARS	tryptophanyl-tRNA synthetase
ILMN_1682081	2.69e-38	2.14e-39	15.6438	78.3853	1.18	RNF19B	ring finger protein 19B
ILMN_1779706	1.74e-83	2.33e-85	29.5502	184.182	1.17	TP53BP2	tumor protein p53 binding protein 2
ILMN_1716704	4.69e-81	6.95e-83	28.7214	178.485	1.17	NLRC5	NLR family CARD domain containing 5
ILMN_2403852	9.4e-81	1.42e-82	28.6188	177.773	1.17	CYTH1	cytohesin 1
ILMN_1708721	7.44e-75	1.46e-76	26.6586	163.93	1.17	RABGAP1L	RAB GTPase activating protein 1 like
ILMN_2150654	5.27e-70	1.28e-71	25.0959	152.549	1.17	ZSWIM4	zinc finger SWIM-type containing 4
ILMN_1724480	1.39e-67	3.7e-69	24.3327	146.882	1.17	AXIN2	axin 2
ILMN_1780397	8.12e-67	2.22e-68	24.093	145.088	1.17	TRAF3IP3	TRAF3 interacting protein 3
ILMN_1652680	9.32e-60	3.34e-61	21.9258	128.563	1.17
ILMN_2409596	3.59e-59	1.32e-60	21.7487	127.189	1.17	RAB11FIP1	RAB11 family interacting protein 1
ILMN_1748844	6.96e-55	3.01e-56	20.4669	117.157	1.17	CNKSR3	CNKSR family member 3
ILMN_1732615	4.66e-42	3.28e-43	16.7256	87.1568	1.17	ASMTL	acetylserotonin O-methyltransferase-like
ILMN_1782938	3.06e-24	3.96e-25	11.525	45.6213	1.17	SLC16A10	solute carrier family 16 member 10
ILMN_1797342	9.97e-97	7.58e-99	34.3051	215.226	1.16	FNBP1	formin binding protein 1
ILMN_1787461	9.76e-95	8.04e-97	33.5637	210.565	1.16	RUNX3	runt related transcription factor 3
ILMN_2049727	3.21e-94	2.7e-96	33.3728	209.354	1.16	OSER1	oxidative stress responsive serine rich 1
ILMN_1710844	1.7e-66	4.75e-68	23.992	144.329	1.16
ILMN_1707312	8.32e-65	2.48e-66	23.4678	140.375	1.16	NFIL3	nuclear factor, interleukin 3 regulated
ILMN_1743103	4.93e-55	2.12e-56	20.5113	117.507	1.16	SH3PXD2A	SH3 and PX domains 2A
ILMN_1688490	2.02e-50	1.05e-51	19.151	106.705	1.16
ILMN_2069060	2.34e-50	1.22e-51	19.1321	106.554	1.16	RBM11	RNA binding motif protein 11
ILMN_1720623	8.2e-43	5.64e-44	16.9426	88.915	1.16	SYTL3	synaptotagmin like 3
ILMN_2357134	1.14e-41	8.13e-43	16.6137	86.2497	1.16	SPHK1	sphingosine kinase 1
ILMN_1776788	2.47e-39	1.9e-40	15.942	80.8027	1.16	CREBRF	CREB3 regulatory factor
ILMN_1756685	1.44e-36	1.21e-37	15.1458	74.3516	1.16	DEPTOR	DEP domain containing MTOR-interacting protein
ILMN_1720158	1.26e-35	1.11e-36	14.8733	72.1473	1.16	ETS2	ETS proto-oncogene 2, transcription factor
ILMN_1829845	9.18e-33	8.81e-34	14.0459	65.4799	1.16
ILMN_1797236	2.48e-31	2.51e-32	13.629	62.1398	1.16	TGM2	transglutaminase 2
ILMN_1711048	2.25e-85	2.79e-87	30.2027	188.606	1.15	ZBTB17	zinc finger and BTB domain containing 17
ILMN_1812062	3.55e-77	6.36e-79	27.4201	169.365	1.15
ILMN_1791569	7.86e-71	1.83e-72	25.3598	154.492	1.15	PLXNA1	plexin A1
ILMN_1804137	6.22e-68	1.63e-69	24.4427	147.703	1.15	ATP11C	ATPase phospholipid transporting 11C
ILMN_2203891	2.54e-97	1.87e-99	34.5293	216.623	1.14	SMAD7	SMAD family member 7
ILMN_1792072	8.16e-89	8.9e-91	31.4102	196.654	1.14	FUT4	fucosyltransferase 4
ILMN_1806601	9.58e-88	1.08e-89	31.0325	194.157	1.14	GRSF1	G-rich RNA sequence binding factor 1
ILMN_2064655	8.65e-77	1.57e-78	27.2925	168.46	1.14	CXorf40A	chromosome X open reading frame 40A
ILMN_1732921	1.69e-76	3.1e-78	27.1969	167.78	1.14	ITGB8	integrin subunit beta 8
ILMN_2384591	3.37e-71	7.74e-73	25.4772	155.354	1.14	HN1	hematological and neurological expressed 1
ILMN_2125562	2.51e-56	1.03e-57	20.8956	120.53	1.14	MOB1A	MOB kinase activator 1A
ILMN_1716382	1.55e-52	7.41e-54	19.7718	111.653	1.14
ILMN_1767068	2.67e-49	1.45e-50	18.8229	104.079	1.14	SMAD6	SMAD family member 6
ILMN_1663119	7.06e-48	4.02e-49	18.4091	100.757	1.14	DSC2	desmocollin 2
ILMN_1695404	6.38e-40	4.8e-41	16.1112	82.1751	1.14	LY6E	lymphocyte antigen 6 complex, locus E
ILMN_1718734	2.52e-92	2.34e-94	32.6754	204.895	1.13	MLLT6	MLLT6, PHD finger domain containing
ILMN_1768812	7.4e-84	9.76e-86	29.6779	185.052	1.13	FXYD6	FXYD domain containing ion transport regulator 6
ILMN_2367818	1.13e-61	3.74e-63	22.5082	133.055	1.13	CD40	CD40 molecule
ILMN_1838863	4.11e-60	1.45e-61	22.0335	129.396	1.13	CCDC85C	coiled-coil domain containing 85C
ILMN_3240220	1.76e-43	1.18e-44	17.1356	90.478	1.13
ILMN_1738742	6.97e-43	4.78e-44	16.963	89.08	1.13	PLAT	plasminogen activator, tissue type
ILMN_2396875	2.88e-34	2.65e-35	14.4805	68.9772	1.13	IGFBP3	insulin like growth factor binding protein 3
ILMN_1694477	7e-32	6.92e-33	13.7896	63.4245	1.13
ILMN_1800787	7.03e-113	2.19e-115	40.7717	253.268	1.12	RFTN1	raftlin, lipid raft linker 1
ILMN_3247139	6.77e-74	1.39e-75	26.3457	161.676	1.12	C17orf96	chromosome 17 open reading frame 96
ILMN_1813685	2.05e-70	4.87e-72	25.2268	153.514	1.12	RAB29	RAB29, member RAS oncogene family
ILMN_2115669	8.48e-68	2.23e-69	24.4004	147.388	1.12	SEMA4C	semaphorin 4C
ILMN_2226955	2.56e-67	6.87e-69	24.2499	146.263	1.12	VOPP1	vesicular, overexpressed in cancer, prosurvival protein 1
ILMN_1666206	8.02e-64	2.49e-65	23.1636	138.066	1.12	GSDMB	gasdermin B
ILMN_1725700	3.03e-63	9.56e-65	22.9873	136.722	1.12	MOV10	Mov10 RISC complex RNA helicase
ILMN_2412172	3.1e-61	1.05e-62	22.3743	132.025	1.12	APOBEC3F	apolipoprotein B mRNA editing enzyme catalytic subunit 3F
ILMN_1721411	3.44e-59	1.27e-60	21.7543	127.232	1.12
ILMN_1815169	2.89e-56	1.19e-57	20.8774	120.387	1.12	MCM5	minichromosome maintenance complex component 5
ILMN_1662846	5.64e-53	2.65e-54	19.901	112.679	1.12	GPR160	G protein-coupled receptor 160
ILMN_1678353	1.17e-52	5.58e-54	19.8075	111.937	1.12	FARP1	FERM, ARH/RhoGEF and pleckstrin domain protein 1
ILMN_1733453	1.16e-51	5.72e-53	19.515	109.61	1.12
ILMN_1677511	4.38e-27	5.12e-28	12.3797	52.2468	1.12	PTGS2	prostaglandin-endoperoxide synthase 2
ILMN_1767281	6.67e-24	8.71e-25	11.4226	44.8371	1.12	PPBP	pro-platelet basic protein
ILMN_1691156	2.62e-21	3.75e-22	10.6232	38.8034	1.12	MT1A	metallothionein 1A
ILMN_1698019	1.48e-17	2.42e-18	9.42284	30.0894	1.12	LGMN	legumain
ILMN_2181445	6.05e-97	4.52e-99	34.3879	215.742	1.11	BCL2L13	BCL2 like 13
ILMN_1779257	1.43e-70	3.36e-72	25.2773	153.886	1.11	CD40	CD40 molecule
ILMN_1687058	1.4e-69	3.45e-71	24.9613	151.555	1.11
ILMN_1779841	1.35e-61	4.52e-63	22.4837	132.867	1.11	PPP2R1B	protein phosphatase 2 scaffold subunit Abeta
ILMN_3248324	1.44e-61	4.81e-63	22.4756	132.804	1.11
ILMN_1666742	6.51e-53	3.07e-54	19.8827	112.534	1.11	C9orf72	chromosome 9 open reading frame 72
ILMN_1804384	2.63e-42	1.84e-43	16.7971	87.7358	1.11	ASMTL	acetylserotonin O-methyltransferase-like
ILMN_1736863	5.23e-40	3.93e-41	16.136	82.3757	1.11	TMEM140	transmembrane protein 140
ILMN_1764090	1.85e-35	1.62e-36	14.826	71.7651	1.11	AK4	adenylate kinase 4
ILMN_1786612	1.66e-125	2.5e-128	46.4113	283.002	1.1	PSME2	proteasome activator subunit 2
ILMN_1710906	2.2e-73	4.64e-75	26.1791	160.471	1.1	RNF145	ring finger protein 145
ILMN_1733654	7.13e-72	1.6e-73	25.6923	156.928	1.1	CXorf40B	chromosome X open reading frame 40B
ILMN_1757827	1.87e-64	5.64e-66	23.3593	139.552	1.1	VOPP1	vesicular, overexpressed in cancer, prosurvival protein 1
ILMN_1755383	5.8e-62	1.91e-63	22.5957	133.727	1.1	LRRC1	leucine rich repeat containing 1
ILMN_2077733	1.09e-60	3.77e-62	22.2082	130.745	1.1	NAA25	N(alpha)-acetyltransferase 25, NatB auxiliary subunit
ILMN_1675156	7.36e-48	4.2e-49	18.4037	100.713	1.1	CDC42	cell division cycle 42
ILMN_1689786	4.08e-39	3.15e-40	15.8795	80.2956	1.1	ASMTL	acetylserotonin O-methyltransferase-like
ILMN_2061043	2.6e-35	2.3e-36	14.7827	71.4153	1.1	CD48	CD48 molecule
ILMN_1743620	8.23e-33	7.88e-34	14.0598	65.5915	1.1	RARRES1	retinoic acid receptor responder 1
ILMN_2415144	2.6e-31	2.63e-32	13.623	62.0917	1.1	SP110	SP110 nuclear body protein
ILMN_1703477	2.58e-98	1.79e-100	34.908	218.968	1.09	ARHGEF2	Rho/Rac guanine nucleotide exchange factor 2
ILMN_1730432	3.19e-72	7.04e-74	25.8049	157.75	1.09	IGSF8	immunoglobulin superfamily member 8
ILMN_3306997	5.88e-70	1.43e-71	25.0811	152.44	1.09	METTL1	methyltransferase like 1
ILMN_2155228	1.1e-68	2.79e-70	24.6795	149.466	1.09	CRLF3	cytokine receptor like factor 3
ILMN_1737561	4.58e-47	2.69e-48	18.173	98.8565	1.09	N4BP2L2	NEDD4 binding protein 2 like 2
ILMN_1747244	3.2e-46	1.94e-47	17.9283	96.8843	1.09	CCNG2	cyclin G2
ILMN_1689836	4.79e-46	2.91e-47	17.8777	96.4762	1.09	C5AR1	complement component 5a receptor 1
ILMN_2412139	1.9e-79	3.03e-81	28.1789	174.709	1.08	CABYR	calcium binding tyrosine phosphorylation regulated
ILMN_1731184	5.59e-78	9.62e-80	27.687	171.253	1.08	MELK	maternal embryonic leucine zipper kinase
ILMN_1759628	3.1e-74	6.26e-76	26.4563	162.474	1.08
ILMN_1681503	9.51e-74	1.97e-75	26.2976	161.328	1.08	MCM2	minichromosome maintenance complex component 2
ILMN_1687201	4.62e-67	1.25e-68	24.17	145.665	1.08	APOL6	apolipoprotein L6
ILMN_2356632	2.95e-66	8.31e-68	23.9175	143.769	1.08	NCK2	NCK adaptor protein 2
ILMN_1669722	6.52e-63	2.09e-64	22.8849	135.941	1.08	LRRC61	leucine rich repeat containing 61
ILMN_1815190	1.54e-62	4.97e-64	22.7716	135.074	1.08	METTL1	methyltransferase like 1
ILMN_2176037	4e-62	1.31e-63	22.645	134.105	1.08	GNA13	G protein subunit alpha 13
ILMN_1677765	5.75e-51	2.92e-52	19.3108	107.981	1.08	LRP8	LDL receptor related protein 8
ILMN_2337655	7.91e-50	4.21e-51	18.977	105.313	1.08	WARS	tryptophanyl-tRNA synthetase
ILMN_1786473	2.79e-42	1.95e-43	16.7896	87.6751	1.08	FOXD4	forkhead box D4
ILMN_2195821	1.78e-40	1.32e-41	16.2707	83.468	1.08	CREBRF	CREB3 regulatory factor
ILMN_1676575	9.73e-35	8.79e-36	14.6171	70.0782	1.08	IKZF1	IKAROS family zinc finger 1
ILMN_1794260	2.12e-105	9.9e-108	37.6831	235.664	1.07	KDM2B	lysine demethylase 2B
ILMN_1757336	2.42e-97	1.78e-99	34.5376	216.674	1.07	LRCH3	leucine rich repeats and calponin homology domain containing 3
ILMN_1690546	6.83e-91	6.77e-93	32.1554	201.531	1.07	PPP3CC	protein phosphatase 3 catalytic subunit gamma
ILMN_1760718	8.22e-78	1.43e-79	27.6309	170.857	1.07	ZMIZ2	zinc finger MIZ-type containing 2
ILMN_1720829	1.54e-66	4.29e-68	24.0055	144.431	1.07	ZFP36	ZFP36 ring finger protein
ILMN_1684368	1.48e-65	4.26e-67	23.7005	142.134	1.07	SMIM3	small integral membrane protein 3
ILMN_1752247	5.24e-65	1.55e-66	23.5298	140.844	1.07	AKAP13	A-kinase anchoring protein 13
ILMN_1790533	1.28e-59	4.62e-61	21.8842	128.24	1.07	PHACTR2	phosphatase and actin regulator 2
ILMN_1732534	2.21e-59	8.06e-61	21.8123	127.683	1.07	CHMP5	charged multivesicular body protein 5
ILMN_3215715	7.63e-58	2.96e-59	21.3492	124.079	1.07
ILMN_1813846	3.51e-54	1.57e-55	20.2575	115.503	1.07	P2RX4	purinergic receptor P2X 4
ILMN_3237446	3.56e-49	1.94e-50	18.7866	103.788	1.07	SCARNA16	small Cajal body-specific RNA 16
ILMN_1798458	8.15e-45	5.2e-46	17.5211	93.596	1.07	KAZN	kazrin, periplakin interacting protein
ILMN_2094166	2.45e-40	1.82e-41	16.2306	83.1432	1.07	CHMP5	charged multivesicular body protein 5
ILMN_1657550	8.54e-40	6.45e-41	16.0749	81.8802	1.07	MVD	mevalonate diphosphate decarboxylase
ILMN_1760757	1.26e-38	9.87e-40	15.739	79.1566	1.07	BRIP1	BRCA1 interacting protein C-terminal helicase 1
ILMN_1693401	6.71e-36	5.81e-37	14.9526	72.7884	1.07	KLHL28	kelch like family member 28
ILMN_1656670	4.52e-33	4.3e-34	14.135	66.1958	1.07	HLA-G	major histocompatibility complex, class I, G
ILMN_1722688	5.45e-98	3.86e-100	34.784	218.202	1.06
ILMN_1732318	1.14e-73	2.37e-75	26.2718	161.142	1.06	PTK2B	protein tyrosine kinase 2 beta
ILMN_3241021	1.22e-67	3.24e-69	24.3505	147.015	1.06	RNY4	RNA, Ro-associated Y4
ILMN_1813936	6.65e-67	1.82e-68	24.1201	145.291	1.06	DNAH3	dynein axonemal heavy chain 3
ILMN_1722838	7.58e-64	2.35e-65	23.1713	138.124	1.06	MRPL46	mitochondrial ribosomal protein L46
ILMN_3231952	1.62e-62	5.22e-64	22.765	135.024	1.06	ARL17B	ADP ribosylation factor like GTPase 17B
ILMN_1656393	2.85e-62	9.28e-64	22.69	134.449	1.06	PPP2R3A	protein phosphatase 2 regulatory subunit B''alpha
ILMN_1862180	7.73e-62	2.56e-63	22.5577	133.435	1.06	C11orf95	chromosome 11 open reading frame 95
ILMN_3243928	5.03e-54	2.27e-55	20.2114	115.138	1.06	DDX60L	DEAD-box helicase 60-like
ILMN_1738866	2.52e-48	1.41e-49	18.5391	101.801	1.06	DEXI	Dexi homolog
ILMN_1793287	5.11e-43	3.47e-44	17.0023	89.3986	1.06
ILMN_1751120	3.05e-41	2.2e-42	16.4909	85.2537	1.06	HIST1H4H	histone cluster 1, H4h
ILMN_1692398	3.57e-37	2.96e-38	15.3199	75.7611	1.06	CNTNAP1	contactin associated protein 1
ILMN_2200503	1.19e-88	1.3e-90	31.3524	196.273	1.05	NIT2	nitrilase family member 2
ILMN_1749405	7.39e-86	8.9e-88	30.3724	189.748	1.05	KIAA1191	KIAA1191
ILMN_2044085	2.61e-79	4.2e-81	28.1324	174.384	1.05	CNOT9	CCR4-NOT transcription complex subunit 9
ILMN_1715024	7.98e-70	1.95e-71	25.0386	152.126	1.05	LSS	lanosterol synthase (2,3-oxidosqualene-lanosterol cyclase)
ILMN_3227315	4.09e-68	1.06e-69	24.4998	148.129	1.05
ILMN_3272074	4.09e-66	1.16e-67	23.8735	143.438	1.05	GABPB1	GA binding protein transcription factor beta subunit 1
ILMN_1745076	5.3e-65	1.57e-66	23.5284	140.834	1.05	CLINT1	clathrin interactor 1
ILMN_1727574	1.04e-36	8.77e-38	15.186	74.6768	1.05	ZNF827	zinc finger protein 827
ILMN_1731418	6.08e-31	6.24e-32	13.5151	61.2298	1.05	SP110	SP110 nuclear body protein
ILMN_1757387	4.37e-25	5.49e-26	11.7807	47.5887	1.05	UCHL1	ubiquitin C-terminal hydrolase L1
ILMN_1863284	1.73e-91	1.66e-93	32.372	202.936	1.04
ILMN_1760121	9.63e-76	1.81e-77	26.9496	166.016	1.04	RRAGC	Ras related GTP binding C
ILMN_1758906	8.18e-70	2e-71	25.0351	152.1	1.04	GNA13	G protein subunit alpha 13
ILMN_1682336	3.67e-64	1.12e-65	23.2683	138.862	1.04	MASTL	microtubule associated serine/threonine kinase like
ILMN_3200140	2.26e-54	1e-55	20.3147	115.955	1.04
ILMN_2380163	2.08e-52	9.99e-54	19.7342	111.354	1.04	PTPRF	protein tyrosine phosphatase, receptor type F
ILMN_1660923	2.25e-52	1.08e-53	19.724	111.273	1.04	HCG4	HLA complex group 4 (non-protein coding)
ILMN_3204933	5.27e-41	3.85e-42	16.422	84.6954	1.04
ILMN_1670305	1.03e-33	9.67e-35	14.3201	67.6849	1.04	SERPING1	serpin family G member 1
ILMN_1745148	2.67e-82	3.74e-84	29.145	181.407	1.03	ZNFX1	zinc finger NFX1-type containing 1
ILMN_2392143	3.86e-82	5.43e-84	29.0907	181.034	1.03	TRAF6	TNF receptor associated factor 6
ILMN_1730931	1.3e-81	1.88e-83	28.9107	179.794	1.03	RUFY3	RUN and FYVE domain containing 3
ILMN_2367070	7.52e-81	1.13e-82	28.6511	177.998	1.03	ACOT9	acyl-CoA thioesterase 9
ILMN_1790472	7.03e-72	1.58e-73	25.6944	156.944	1.03	SLC25A28	solute carrier family 25 member 28
ILMN_3237574	5.71e-63	1.82e-64	22.9029	136.078	1.03
ILMN_1735151	5.45e-55	2.35e-56	20.4985	117.406	1.03	EIF5A2	eukaryotic translation initiation factor 5A2
ILMN_2381257	7.32e-48	4.18e-49	18.4044	100.719	1.03	DSC2	desmocollin 2
ILMN_1733094	3.78e-42	2.65e-43	16.7519	87.3694	1.03	STEAP1	six transmembrane epithelial antigen of the prostate 1
ILMN_1793384	3.95e-41	2.87e-42	16.4584	84.9903	1.03	JAK1	Janus kinase 1
ILMN_1797964	6.42e-41	4.7e-42	16.3974	84.496	1.03	ARL6IP6	ADP ribosylation factor like GTPase 6 interacting protein 6
ILMN_1658337	1.03e-31	1.02e-32	13.7409	63.0342	1.03	AKIRIN1	akirin 1
ILMN_1704985	1.47e-16	2.51e-17	9.09156	27.7724	1.03	CYP27A1	cytochrome P450 family 27 subfamily A member 1
ILMN_1653771	1.38e-77	2.43e-79	27.5559	170.327	1.02	WDR63	WD repeat domain 63
ILMN_1767662	6.73e-75	1.31e-76	26.6732	164.035	1.02	CERS6	ceramide synthase 6
ILMN_1783771	9.77e-73	2.12e-74	25.9694	158.948	1.02	UBE2Z	ubiquitin conjugating enzyme E2 Z
ILMN_1718852	1.62e-72	3.54e-74	25.8992	158.437	1.02	PLCL1	phospholipase C like 1
ILMN_1696956	2.06e-65	5.99e-67	23.6555	141.795	1.02	ARID3B	AT-rich interaction domain 3B
ILMN_1670028	1.78e-62	5.77e-64	22.752	134.925	1.02	LPIN2	lipin 2
ILMN_1766000	1.84e-60	6.39e-62	22.1399	130.218	1.02	PM20D2	peptidase M20 domain containing 2
ILMN_2203896	2.1e-59	7.63e-61	21.8195	127.739	1.02	SMAD7	SMAD family member 7
ILMN_1656869	1.9e-58	7.22e-60	21.5302	125.49	1.02	LGALS9B	galectin 9B
ILMN_1674719	1.56e-55	6.59e-57	20.6597	118.676	1.02	NID1	nidogen 1
ILMN_1770454	3.28e-54	1.47e-55	20.2663	115.573	1.02	AGRN	agrin
ILMN_2159859	8.96e-54	4.08e-55	20.1371	114.55	1.02	LYSMD4	LysM domain containing 4
ILMN_1777565	4.25e-52	2.07e-53	19.6427	110.627	1.02	TAP2	transporter 2, ATP binding cassette subfamily B member
ILMN_2228732	2.43e-51	1.22e-52	19.4205	108.857	1.02	CCNG2	cyclin G2
ILMN_3273209	2.03e-50	1.05e-51	19.1506	106.702	1.02
ILMN_1798543	2.39e-46	1.45e-47	17.9646	97.1772	1.02	STK17B	serine/threonine kinase 17b
ILMN_1778803	5.45e-35	4.88e-36	14.6897	70.665	1.02	ZFAND6	zinc finger AN1-type containing 6
ILMN_2121408	5.36e-31	5.49e-32	13.5311	61.3574	1.02	HBEGF	heparin binding EGF like growth factor
ILMN_1742618	5.83e-28	6.57e-29	12.6401	54.2916	1.02	XAF1	XIAP associated factor 1
ILMN_2086077	1.54e-77	2.71e-79	27.5406	170.219	1.01	JUNB	JunB proto-oncogene, AP-1 transcription factor subunit
ILMN_1845037	3.94e-72	8.74e-74	25.7753	157.535	1.01	LOC100419583	ring finger protein 4 pseudogene
ILMN_1662839	4.23e-71	9.77e-73	25.4453	155.12	1.01	PLEKHA1	pleckstrin homology domain containing A1
ILMN_1664855	2.35e-70	5.61e-72	25.2076	153.373	1.01	PPP1R14C	protein phosphatase 1 regulatory inhibitor subunit 14C
ILMN_1766916	4.42e-70	1.07e-71	25.1203	152.729	1.01	RPAP3	RNA polymerase II associated protein 3
ILMN_3195401	5.58e-69	1.4e-70	24.7725	150.156	1.01	GABPB1	GA binding protein transcription factor beta subunit 1
ILMN_1799113	8.85e-63	2.84e-64	22.8445	135.632	1.01	CEP83	centrosomal protein 83
ILMN_3242011	1.39e-50	7.19e-52	19.1979	107.08	1.01	MOB1A	MOB kinase activator 1A
ILMN_3246054	5.41e-48	3.07e-49	18.4427	101.026	1.01
ILMN_2108699	1.58e-46	9.48e-48	18.0168	97.5981	1.01	IL2RA	interleukin 2 receptor subunit alpha
ILMN_3246538	5.41e-46	3.29e-47	17.8625	96.3535	1.01
ILMN_1776861	1.97e-45	1.23e-46	17.6992	95.0354	1.01	HAP1	huntingtin associated protein 1
ILMN_1770963	3.26e-41	2.36e-42	16.4823	85.1845	1.01	NAALADL1	N-acetylated alpha-linked acidic dipeptidase-like 1
ILMN_2346997	7.74e-38	6.24e-39	15.5118	77.3152	1.01	RAB23	RAB23, member RAS oncogene family
ILMN_1655229	2.44e-35	2.16e-36	14.7906	71.4795	1.01	SLC7A11	solute carrier family 7 member 11
ILMN_1713249	8.94e-98	6.43e-100	-34.7014	217.691	-1.01	PHF19	PHD finger protein 19
ILMN_2119774	5.4e-87	6.24e-89	-30.7693	192.405	-1.01	CYP2R1	cytochrome P450 family 2 subfamily R member 1
ILMN_1764609	2.79e-81	4.07e-83	-28.7988	179.02	-1.01	PWWP2B	PWWP domain containing 2B
ILMN_1705984	1.65e-79	2.64e-81	-28.199	174.849	-1.01	HNMT	histamine N-methyltransferase
ILMN_1815168	6.29e-71	1.46e-72	-25.3907	154.719	-1.01	HVCN1	hydrogen voltage gated channel 1
ILMN_1814787	7.79e-71	1.81e-72	-25.3611	154.502	-1.01	ICA1	islet cell autoantigen 1
ILMN_1737685	7.5e-70	1.83e-71	-25.0473	152.19	-1.01	CRLS1	cardiolipin synthase 1
ILMN_1732716	2.96e-67	7.96e-69	-24.2302	146.115	-1.01
ILMN_1714108	4.22e-62	1.38e-63	-22.6381	134.052	-1.01	TP53INP1	tumor protein p53 inducible nuclear protein 1
ILMN_1665243	2.56e-61	8.64e-63	-22.3993	132.218	-1.01	FKBP14	FK506 binding protein 14
ILMN_2347349	1.01e-57	3.96e-59	-21.312	123.789	-1.01
ILMN_1657361	2.05e-57	8.07e-59	-21.2209	123.078	-1.01	CBX7	chromobox 7
ILMN_1660315	8.62e-57	3.48e-58	-21.034	121.615	-1.01	SPN	sialophorin
ILMN_1716468	4.68e-52	2.28e-53	-19.6305	110.53	-1.01
ILMN_2367010	1.23e-46	7.37e-48	-18.0481	97.8503	-1.01	ADGRG6	adhesion G protein-coupled receptor G6
ILMN_1714023	3.59e-44	2.34e-45	-17.3352	92.0934	-1.01	SLC9A5	solute carrier family 9 member A5
ILMN_1803312	5.23e-38	4.19e-39	-15.5608	77.7125	-1.01	DIMT1	DIM1 dimethyladenosine transferase 1 homolog
ILMN_1690125	1.23e-35	1.07e-36	-14.8768	72.1762	-1.01	PDLIM7	PDZ and LIM domain 7
ILMN_3180420	3.05e-30	3.19e-31	-13.3109	59.6022	-1.01
ILMN_1666502	9.62e-22	1.36e-22	-10.7587	39.8148	-1.01	SOBP	sine oculis binding protein homolog
ILMN_1747271	8.93e-14	1.71e-14	-8.13152	21.3142	-1.01	ATP1B2	ATPase Na+/K+ transporting subunit beta 2
ILMN_1666924	1.77e-90	1.79e-92	-32.0064	200.562	-1.02	PINK1	PTEN induced putative kinase 1
ILMN_3239937	2.74e-74	5.51e-76	-26.4738	162.601	-1.02	NUDT16P1	nudix hydrolase 16 pseudogene 1
ILMN_1702759	6.24e-74	1.28e-75	-26.3572	161.759	-1.02	TMX4	thioredoxin related transmembrane protein 4
ILMN_1795344	7.98e-61	2.74e-62	-22.2497	131.065	-1.02	GOLIM4	golgi integral membrane protein 4
ILMN_1663113	9.06e-58	3.53e-59	-21.3268	123.905	-1.02	TTLL12	tubulin tyrosine ligase like 12
ILMN_1697559	2.46e-54	1.09e-55	-20.3037	115.869	-1.02	G6PD	glucose-6-phosphate dehydrogenase
ILMN_3245869	1.16e-47	6.7e-49	-18.3457	100.247	-1.02	SMIM4	small integral membrane protein 4
ILMN_1785141	1.38e-43	9.2e-45	-17.1664	90.7267	-1.02	MICAL2	microtubule associated monooxygenase, calponin and LIM domain containing 2
ILMN_1849186	1.81e-35	1.59e-36	-14.8287	71.7873	-1.02	ZNF704	zinc finger protein 704
ILMN_2077550	1.82e-98	1.24e-100	-34.9673	219.335	-1.03	RACGAP1	Rac GTPase activating protein 1
ILMN_1880425	1.45e-85	1.78e-87	-30.2698	189.058	-1.03	WDFY2	WD repeat and FYVE domain containing 2
ILMN_3240626	3.99e-84	5.24e-86	-29.7694	185.674	-1.03
ILMN_1753712	2.59e-82	3.62e-84	-29.1496	181.439	-1.03	STX10	syntaxin 10
ILMN_1744980	1.37e-79	2.17e-81	-28.2269	175.044	-1.03	ZCCHC7	zinc finger CCHC-type containing 7
ILMN_1691264	8.92e-68	2.35e-69	-24.3932	147.333	-1.03	NAT8B	N-acetyltransferase 8B (putative, gene/pseudogene)
ILMN_1674034	2.34e-64	7.12e-66	-23.3286	139.319	-1.03	H2AFY	H2A histone family member Y
ILMN_1667371	3.24e-63	1.02e-64	-22.9782	136.653	-1.03	SLA	Src-like-adaptor
ILMN_1664698	4.08e-59	1.51e-60	-21.7317	127.057	-1.03	UNC119	unc-119 lipid binding chaperone
ILMN_1803609	2.71e-58	1.04e-59	-21.4839	125.13	-1.03	XKR3	XK related 3
ILMN_1846922	1.27e-56	5.16e-58	-20.9838	121.222	-1.03
ILMN_1659240	2.72e-55	1.16e-56	-20.588	118.111	-1.03	MTMR14	myotubularin related protein 14
ILMN_3239181	1.98e-53	9.19e-55	-20.0347	113.74	-1.03	ITPRIP	inositol 1,4,5-trisphosphate receptor interacting protein
ILMN_1766275	4.48e-53	2.1e-54	-19.9303	112.912	-1.03	PIK3CD	phosphatidylinositol-4,5-bisphosphate 3-kinase catalytic subunit delta
ILMN_1672660	3.51e-50	1.84e-51	-19.0805	106.142	-1.03	MBP	myelin basic protein
ILMN_1770641	9.37e-49	5.17e-50	-18.6643	102.806	-1.03	KLHL3	kelch like family member 3
ILMN_2329927	1.55e-43	1.04e-44	-17.1516	90.6074	-1.03	ABCG1	ATP binding cassette subfamily G member 1
ILMN_1706217	6.05e-37	5.05e-38	-15.2541	75.2281	-1.03	TLR4	toll like receptor 4
ILMN_1704286	2.62e-36	2.24e-37	-15.0703	73.7404	-1.03	FXYD5	FXYD domain containing ion transport regulator 5
ILMN_1669032	2.28e-31	2.3e-32	-13.6401	62.2281	-1.03	PPIC	peptidylprolyl isomerase C
ILMN_1760727	4.5e-25	5.66e-26	-11.7769	47.5594	-1.03	ANG	angiogenin
ILMN_1685699	1.23e-14	2.27e-15	-8.43441	23.3078	-1.03	PRSS3	protease, serine 3
ILMN_2065606	1.29e-83	1.72e-85	-29.5944	184.483	-1.04	TOMM40L	translocase of outer mitochondrial membrane 40 like
ILMN_1737398	9.66e-80	1.52e-81	-28.2777	175.399	-1.04	HACD3	3-hydroxyacyl-CoA dehydratase 3
ILMN_1803423	3.48e-74	7.06e-76	-26.4395	162.353	-1.04	ARHGEF6	Rac/Cdc42 guanine nucleotide exchange factor 6
ILMN_2313821	5.29e-73	1.13e-74	-26.0559	159.577	-1.04
ILMN_2409384	1.19e-68	3.02e-70	-24.6687	149.386	-1.04	SIGLEC7	sialic acid binding Ig like lectin 7
ILMN_1747577	1.47e-65	4.23e-67	-23.7014	142.141	-1.04	ALAD	aminolevulinate dehydratase
ILMN_2181968	9.04e-53	4.28e-54	-19.8407	112.201	-1.04	CBL	Cbl proto-oncogene
ILMN_2350801	3.27e-51	1.64e-52	-19.3828	108.556	-1.04	SLC25A29	solute carrier family 25 member 29
ILMN_2088124	4.23e-50	2.22e-51	-19.0568	105.952	-1.04	TMEM154	transmembrane protein 154
ILMN_1740265	3.63e-44	2.37e-45	-17.3336	92.0803	-1.04	ACOT7	acyl-CoA thioesterase 7
ILMN_1720113	1.72e-41	1.24e-42	-16.562	85.8302	-1.04	PTPRO	protein tyrosine phosphatase, receptor type O
ILMN_1672605	2.43e-37	2e-38	-15.3685	76.1542	-1.04	MTURN	maturin, neural progenitor differentiation regulator homolog (Xenopus)
ILMN_2332250	3.89e-36	3.34e-37	-15.0209	73.3407	-1.04	ACOT7	acyl-CoA thioesterase 7
ILMN_1697733	6.31e-31	6.49e-32	-13.5104	61.1919	-1.04
ILMN_2223903	2.98e-29	3.21e-30	-13.0211	57.3001	-1.04	PPIC	peptidylprolyl isomerase C
ILMN_1839481	1.53e-26	1.83e-27	-12.2173	50.9777	-1.04	SMAD9	SMAD family member 9
ILMN_3235637	1.87e-20	2.75e-21	-10.356	36.8247	-1.04	LOC100128288	uncharacterized LOC100128288
ILMN_1677693	2.17e-20	3.2e-21	-10.3354	36.673	-1.04	HCAR3	hydroxycarboxylic acid receptor 3
ILMN_1789394	1.77e-87	2.01e-89	-30.9392	193.536	-1.05	CATSPER1	cation channel sperm associated 1
ILMN_2320349	4.26e-81	6.3e-83	-28.7356	178.583	-1.05	BACE1	beta-secretase 1
ILMN_1651767	2.49e-80	3.8e-82	-28.4766	176.786	-1.05	MKL1	megakaryoblastic leukemia (translocation) 1
ILMN_1657810	6.35e-72	1.42e-73	-25.7086	157.047	-1.05	PPM1M	protein phosphatase, Mg2+/Mn2+ dependent 1M
ILMN_1756572	6.35e-72	1.42e-73	-25.7086	157.047	-1.05	COQ2	coenzyme Q2, polyprenyltransferase
ILMN_1781987	2.29e-70	5.45e-72	-25.2116	153.402	-1.05	CDK5	cyclin dependent kinase 5
ILMN_2400922	9.11e-68	2.4e-69	-24.3903	147.312	-1.05	OPRL1	opioid related nociceptin receptor 1
ILMN_1674551	3.14e-67	8.45e-69	-24.2222	146.055	-1.05	SMAD5	SMAD family member 5
ILMN_1711493	3.82e-65	1.12e-66	-23.5722	141.165	-1.05	PRAM1	PML-RARA regulated adaptor molecule 1
ILMN_1652549	6.87e-61	2.35e-62	-22.2694	131.217	-1.05	DTNA	dystrobrevin alpha
ILMN_1773901	4.92e-58	1.9e-59	-21.4064	124.526	-1.05	STX12	syntaxin 12
ILMN_2192281	2.55e-55	1.09e-56	-20.5962	118.176	-1.05	CARD8	caspase recruitment domain family member 8
ILMN_1704753	2.15e-46	1.29e-47	-17.9785	97.2892	-1.05	EPAS1	endothelial PAS domain protein 1
ILMN_1733535	6.52e-44	4.3e-45	-17.2601	91.4855	-1.05	ZNF366	zinc finger protein 366
ILMN_2383349	1.56e-41	1.12e-42	-16.5745	85.9319	-1.05	STEAP3	STEAP3 metalloreductase
ILMN_1762972	2e-40	1.48e-41	-16.2561	83.3496	-1.05	CHD9	chromodomain helicase DNA binding protein 9
ILMN_1652525	5.06e-39	3.93e-40	-15.8525	80.0772	-1.05	MVB12B	multivesicular body subunit 12B
ILMN_3251605	1.54e-38	1.22e-39	-15.7131	78.9473	-1.05	KLHL28	kelch like family member 28
ILMN_1733276	9.38e-38	7.59e-39	-15.4877	77.1202	-1.05	CYSLTR1	cysteinyl leukotriene receptor 1
ILMN_1759023	3.2e-37	2.65e-38	-15.3338	75.8731	-1.05	WFS1	wolframin ER transmembrane glycoprotein
ILMN_3238053	5.57e-22	7.79e-23	-10.8324	40.3666	-1.05
ILMN_1774387	5.63e-99	3.64e-101	-35.1668	220.562	-1.06	ZHX3	zinc fingers and homeoboxes 3
ILMN_1667670	3.27e-81	4.79e-83	-28.7751	178.857	-1.06	SLC25A15	solute carrier family 25 member 15
ILMN_1675266	2.56e-80	3.92e-82	-28.4724	176.757	-1.06	NAGPA	N-acetylglucosamine-1-phosphodiester alpha-N-acetylglucosaminidase
ILMN_1742705	1.24e-77	2.17e-79	-27.572	170.441	-1.06	SLC39A11	solute carrier family 39 member 11
ILMN_1681437	1.9e-74	3.81e-76	-26.5251	162.97	-1.06	DCXR	dicarbonyl and L-xylulose reductase
ILMN_1794825	3.32e-74	6.7e-76	-26.4467	162.405	-1.06	ALDH3A2	aldehyde dehydrogenase 3 family member A2
ILMN_1746378	1.26e-73	2.64e-75	-26.2571	161.035	-1.06	GHDC	GH3 domain containing
ILMN_2205050	1.19e-66	3.28e-68	-24.0413	144.699	-1.06	PRKX	protein kinase, X-linked
ILMN_1764396	4.81e-66	1.37e-67	-23.8514	143.272	-1.06	HDAC4	histone deacetylase 4
ILMN_1711928	5.17e-58	1.99e-59	-21.3999	124.475	-1.06	ACSF2	acyl-CoA synthetase family member 2
ILMN_1712088	1.72e-56	7.04e-58	-20.9443	120.912	-1.06	CLYBL	citrate lyase beta like
ILMN_1911721	6.27e-55	2.71e-56	-20.4804	117.264	-1.06	ZNF366	zinc finger protein 366
ILMN_1655935	1.98e-54	8.74e-56	-20.3319	116.092	-1.06	ADCY7	adenylate cyclase 7
ILMN_1774547	1.21e-52	5.77e-54	-19.8031	111.902	-1.06	MPRIP	myosin phosphatase Rho interacting protein
ILMN_1811470	2.36e-52	1.14e-53	-19.7177	111.223	-1.06	PLEK2	pleckstrin 2
ILMN_1656129	3.22e-52	1.56e-53	-19.6779	110.907	-1.06	SLC39A10	solute carrier family 39 member 10
ILMN_1714158	1.18e-50	6.07e-52	-19.219	107.248	-1.06	PON2	paraoxonase 2
ILMN_1742547	2.77e-50	1.44e-51	-19.1109	106.384	-1.06	NRP1	neuropilin 1
ILMN_2167426	2.02e-49	1.09e-50	-18.8579	104.359	-1.06	ASPHD2	aspartate beta-hydroxylase domain containing 2
ILMN_1652735	6.95e-48	3.96e-49	-18.411	100.772	-1.06	RFXAP	regulatory factor X associated protein
ILMN_2134974	8.87e-47	5.28e-48	-18.0895	98.184	-1.06	RAB38	RAB38, member RAS oncogene family
ILMN_1737163	2.61e-44	1.7e-45	-17.375	92.4149	-1.06	SH3BGRL3	SH3 domain binding glutamate rich protein like 3
ILMN_1702231	7.72e-42	5.48e-43	-16.6624	86.6442	-1.06	C1orf54	chromosome 1 open reading frame 54
ILMN_1769245	4.74e-29	5.15e-30	-12.9618	56.8305	-1.06	GLIPR1	GLI pathogenesis related 1
ILMN_2194852	1.56e-20	2.29e-21	-10.3807	37.0068	-1.06
ILMN_1740609	1.64e-17	2.68e-18	-9.40841	29.9876	-1.06
ILMN_3206804	7.07e-15	1.29e-15	-8.518	23.8654	-1.06	LINC01018	long intergenic non-protein coding RNA 1018
ILMN_1671265	8.73e-89	9.54e-91	-31.3997	196.585	-1.07	ING2	inhibitor of growth family member 2
ILMN_1736623	1.42e-84	1.81e-86	-29.9258	186.735	-1.07	NCKIPSD	NCK interacting protein with SH3 domain
ILMN_1713867	7.07e-76	1.33e-77	-26.9931	166.327	-1.07	PMFBP1	polyamine modulated factor 1 binding protein 1
ILMN_1763447	1.13e-75	2.13e-77	-26.927	165.854	-1.07	PLXNB2	plexin B2
ILMN_1764571	2.66e-64	8.11e-66	-23.3114	139.189	-1.07
ILMN_1771348	2.66e-64	8.11e-66	-23.3114	139.189	-1.07	SDHAF3	succinate dehydrogenase complex assembly factor 3
ILMN_1681118	1.66e-63	5.22e-65	-23.0667	137.328	-1.07	CAPRIN2	caprin family member 2
ILMN_1716080	8.49e-61	2.92e-62	-22.2415	131.002	-1.07	CBL	Cbl proto-oncogene
ILMN_2124386	3.9e-60	1.38e-61	-22.0405	129.45	-1.07	RGL2	ral guanine nucleotide dissociation stimulator like 2
ILMN_1769158	3.43e-57	1.36e-58	-21.1542	122.556	-1.07	ISOC2	isochorismatase domain containing 2
ILMN_1687508	1.54e-56	6.27e-58	-20.959	121.027	-1.07	ALDH7A1	aldehyde dehydrogenase 7 family member A1
ILMN_1717046	4.74e-56	1.97e-57	-20.8135	119.885	-1.07	MOB3B	MOB kinase activator 3B
ILMN_3307950	3.07e-55	1.31e-56	-20.5723	117.988	-1.07	CDK5RAP3	CDK5 regulatory subunit associated protein 3
ILMN_1710937	5.29e-55	2.28e-56	-20.5023	117.436	-1.07	IFI16	interferon gamma inducible protein 16
ILMN_2399363	1.55e-48	8.62e-50	-18.6006	102.296	-1.07	CLEC4A	C-type lectin domain family 4 member A
ILMN_1804863	7.4e-48	4.23e-49	-18.4029	100.707	-1.07	FKBP15	FK506 binding protein 15
ILMN_2382505	5.68e-46	3.47e-47	-17.8562	96.303	-1.07	SLC22A18	solute carrier family 22 member 18
ILMN_1754600	1.54e-45	9.58e-47	-17.7304	95.2873	-1.07	FNBP1L	formin binding protein 1 like
ILMN_1701558	2.46e-36	2.1e-37	-15.0784	73.8062	-1.07	MAP1A	microtubule associated protein 1A
ILMN_3244319	3.74e-21	5.38e-22	-10.575	38.4453	-1.07	CCDC125	coiled-coil domain containing 125
ILMN_1757210	4.21e-88	4.71e-90	-31.1581	194.989	-1.08	CALML4	calmodulin like 4
ILMN_2308689	8.34e-85	1.05e-86	-30.0061	187.279	-1.08	AGBL5	ATP/GTP binding protein like 5
ILMN_1690442	9.33e-77	1.7e-78	-27.2816	168.382	-1.08	TMEM241	transmembrane protein 241
ILMN_1677098	6.04e-65	1.79e-66	-23.5106	140.699	-1.08	YPEL2	yippee like 2
ILMN_1662026	2.18e-59	7.94e-61	-21.8142	127.698	-1.08	BTK	Bruton tyrosine kinase
ILMN_1785324	1.58e-47	9.15e-49	-18.3069	99.9344	-1.08	MTHFD1	methylenetetrahydrofolate dehydrogenase, cyclohydrolase and formyltetrahydrofolate synthetase 1
ILMN_1791531	2.76e-40	2.06e-41	-16.2157	83.0224	-1.08	FA2H	fatty acid 2-hydroxylase
ILMN_1756928	1.81e-32	1.75e-33	-13.9604	64.7936	-1.08	RTN1	reticulon 1
ILMN_1729180	5.88e-31	6.03e-32	-13.5195	61.2648	-1.08	GATM	glycine amidinotransferase
ILMN_2123312	2.66e-23	3.55e-24	-11.2393	43.4401	-1.08	ERAP2	endoplasmic reticulum aminopeptidase 2
ILMN_1784756	6.99e-21	1.02e-21	-10.4899	37.8137	-1.08	ACOT7	acyl-CoA thioesterase 7
ILMN_1806486	7.21e-89	7.81e-91	-31.4299	196.784	-1.09
ILMN_1769118	7.32e-89	7.95e-91	-31.4274	196.768	-1.09	2021-09-09	septin 9
ILMN_3202885	8.89e-82	1.28e-83	-28.9667	180.18	-1.09
ILMN_1675612	1.88e-68	4.81e-70	-24.6064	148.922	-1.09	BLCAP	bladder cancer associated protein
ILMN_2330243	8.19e-68	2.15e-69	-24.4054	147.425	-1.09	NUDT1	nudix hydrolase 1
ILMN_2047112	1.91e-67	5.09e-69	-24.2898	146.561	-1.09	DPCD	deleted in primary ciliary dyskinesia homolog (mouse)
ILMN_1669070	2.5e-67	6.7e-69	-24.2531	146.287	-1.09	MIPEP	mitochondrial intermediate peptidase
ILMN_2041236	1.69e-58	6.4e-60	-21.5458	125.612	-1.09	RAP1GAP2	RAP1 GTPase activating protein 2
ILMN_1695311	8e-58	3.11e-59	-21.343	124.031	-1.09	HLA-DMA	major histocompatibility complex, class II, DM alpha
ILMN_1658989	1.55e-56	6.31e-58	-20.9583	121.021	-1.09	MEX3B	mex-3 RNA binding family member B
ILMN_2246328	3.46e-53	1.62e-54	-19.9636	113.176	-1.09	PTPN22	protein tyrosine phosphatase, non-receptor type 22
ILMN_3297577	3.3e-39	2.55e-40	-15.9059	80.5097	-1.09
ILMN_3200414	8.65e-39	6.78e-40	-15.7853	79.5322	-1.09
ILMN_1668035	5e-36	4.31e-37	-14.9894	73.0864	-1.09	CRH	corticotropin releasing hormone
ILMN_1742250	2.26e-33	2.14e-34	-14.2219	66.8943	-1.09	CCNH	cyclin H
ILMN_3262849	8.53e-27	1.01e-27	-12.2933	51.5714	-1.09
ILMN_2361104	4.38e-23	5.88e-24	-11.173	42.9365	-1.09	ZMAT3	zinc finger matrin-type 3
ILMN_2288483	1.07e-21	1.51e-22	-10.7444	39.7079	-1.09	CEP19	centrosomal protein 19
ILMN_1800942	5.64e-74	1.16e-75	-26.3713	161.86	-1.1	KCTD6	potassium channel tetramerization domain containing 6
ILMN_1794782	2.68e-56	1.1e-57	-20.8871	120.463	-1.1	ABCG1	ATP binding cassette subfamily G member 1
ILMN_1804150	5.37e-52	2.62e-53	-19.6129	110.39	-1.1	HIBADH	3-hydroxyisobutyrate dehydrogenase
ILMN_1694780	5.31e-50	2.8e-51	-19.028	105.722	-1.1	GCHFR	GTP cyclohydrolase I feedback regulator
ILMN_1662587	8.27e-42	5.87e-43	-16.6539	86.5752	-1.1	PNPLA7	patatin like phospholipase domain containing 7
ILMN_1724708	1.14e-41	8.08e-43	-16.6145	86.2558	-1.1	RAB33A	RAB33A, member RAS oncogene family
ILMN_1796409	2.17e-38	1.72e-39	-15.6705	78.6012	-1.1	C1QB	complement C1q B chain
ILMN_2160210	2.07e-36	1.76e-37	-15.0998	73.9789	-1.1	EPCAM	epithelial cell adhesion molecule
ILMN_1743361	9.75e-32	9.69e-33	-13.7476	63.0885	-1.1	PTGER3	prostaglandin E receptor 3
ILMN_1789244	2.01e-12	4.05e-13	-7.64224	18.1873	-1.1	SOX8	SRY-box 8
ILMN_1772455	3.6e-117	8.85e-120	-42.6244	263.364	-1.11	HDAC3	histone deacetylase 3
ILMN_1808333	5.4e-98	3.81e-100	-34.7862	218.216	-1.11	PPP1R7	protein phosphatase 1 regulatory subunit 7
ILMN_1783753	7.64e-86	9.22e-88	-30.3672	189.713	-1.11	TXNDC12	thioredoxin domain containing 12
ILMN_1779886	2.96e-84	3.83e-86	-29.8156	185.988	-1.11	TBC1D14	TBC1 domain family member 14
ILMN_1803392	8.71e-79	1.44e-80	-27.9563	173.149	-1.11	TAX1BP3	Tax1 binding protein 3
ILMN_1696684	2.1e-78	3.55e-80	-27.8283	172.249	-1.11	FAM90A1	family with sequence similarity 90 member A1
ILMN_1718336	5.5e-78	9.45e-80	-27.6895	171.271	-1.11	C7orf50	chromosome 7 open reading frame 50
ILMN_1795236	2.03e-64	6.13e-66	-23.3482	139.468	-1.11	SIGLEC9	sialic acid binding Ig like lectin 9
ILMN_2204754	3.06e-59	1.13e-60	-21.7694	127.35	-1.11	TMX4	thioredoxin related transmembrane protein 4
ILMN_2122953	5.36e-54	2.42e-55	-20.2032	115.074	-1.11	CISD1	CDGSH iron sulfur domain 1
ILMN_1815148	1.24e-53	5.68e-55	-20.0954	114.221	-1.11	MAN2A2	mannosidase alpha class 2A member 2
ILMN_1767349	1.92e-45	1.2e-46	-17.7027	95.0636	-1.11	ABCB4	ATP binding cassette subfamily B member 4
ILMN_3232828	8.63e-28	9.8e-29	-12.5895	53.8936	-1.11
ILMN_3241626	1.15e-25	1.42e-26	-11.955	48.9371	-1.11	QRFPR	pyroglutamylated RFamide peptide receptor
ILMN_1790350	2.34e-25	2.91e-26	-11.8627	48.2227	-1.11	TPRG1	tumor protein p63 regulated 1
ILMN_3223500	4.01e-22	5.57e-23	-10.8768	40.6999	-1.11
ILMN_1731292	2.29e-101	1.3e-103	-36.0908	226.19	-1.12	CA5A	carbonic anhydrase 5A
ILMN_1678535	2.66e-90	2.71e-92	-31.9423	200.144	-1.12	ESR1	estrogen receptor 1
ILMN_1695276	2.94e-90	3e-92	-31.9269	200.043	-1.12	MAPRE2	microtubule associated protein RP/EB family member 2
ILMN_2182531	1.72e-82	2.39e-84	-29.2103	181.856	-1.12	TIMM21	translocase of inner mitochondrial membrane 21
ILMN_1728724	3.31e-81	4.86e-83	-28.7732	178.844	-1.12	IL17RA	interleukin 17 receptor A
ILMN_2050911	8.36e-77	1.52e-78	-27.2976	168.496	-1.12	SLC22A4	solute carrier family 22 member 4
ILMN_1786834	2.14e-76	3.98e-78	-27.162	167.532	-1.12	PRKX	protein kinase, X-linked
ILMN_2319344	2.92e-60	1.02e-61	-22.0795	129.751	-1.12	APEX1	apurinic/apyrimidinic endodeoxyribonuclease 1
ILMN_1723969	4.1e-57	1.63e-58	-21.131	122.375	-1.12	PLCB1	phospholipase C beta 1
ILMN_1705849	1.69e-53	7.79e-55	-20.0556	113.905	-1.12	SPR	sepiapterin reductase (7,8-dihydrobiopterin:NADP+ oxidoreductase)
ILMN_2285713	5.2e-28	5.85e-29	-12.6549	54.408	-1.12	TDP1	tyrosyl-DNA phosphodiesterase 1
ILMN_2113738	3.77e-17	6.28e-18	-9.28855	29.1451	-1.12	MCMDC2	minichromosome maintenance domain containing 2
ILMN_1674759	1.41e-98	9.46e-101	-35.0114	219.606	-1.13	LPCAT4	lysophosphatidylcholine acyltransferase 4
ILMN_1711810	3.26e-98	2.28e-100	-34.8686	218.726	-1.13	PNKD	paroxysmal nonkinesigenic dyskinesia
ILMN_2372403	1.08e-78	1.8e-80	-27.9247	172.927	-1.13	ALDH5A1	aldehyde dehydrogenase 5 family member A1
ILMN_1661886	7.58e-74	1.56e-75	-26.3297	161.56	-1.13	APEX1	apurinic/apyrimidinic endodeoxyribonuclease 1
ILMN_1685413	5.42e-73	1.16e-74	-26.0524	159.552	-1.13	ALG8	ALG8, alpha-1,3-glucosyltransferase
ILMN_1727692	2.44e-72	5.37e-74	-25.8421	158.022	-1.13	TRIT1	tRNA isopentenyltransferase 1
ILMN_1736103	1.55e-71	3.55e-73	-25.5835	156.133	-1.13	ITPR2	inositol 1,4,5-trisphosphate receptor type 2
ILMN_1732885	1.85e-70	4.38e-72	-25.2411	153.619	-1.13	SLX4	SLX4 structure-specific endonuclease subunit
ILMN_1780861	1.54e-59	5.55e-61	-21.8604	128.055	-1.13
ILMN_3238814	1.69e-58	6.44e-60	-21.545	125.606	-1.13	SMA4	glucuronidase beta pseudogene
ILMN_1779857	4.79e-58	1.84e-59	-21.4099	124.553	-1.13	KLF4	Kruppel like factor 4
ILMN_1767665	6.45e-55	2.79e-56	-20.4766	117.234	-1.13	GPX8	glutathione peroxidase 8 (putative)
ILMN_1730794	1.02e-43	6.74e-45	-17.2047	91.037	-1.13	SERTAD4	SERTA domain containing 4
ILMN_1722206	3.94e-42	2.76e-43	-16.7467	87.3272	-1.13	MAF	MAF bZIP transcription factor
ILMN_2376205	3.08e-32	3e-33	-13.8935	64.2572	-1.13	LTB	lymphotoxin beta
ILMN_2106658	2.86e-20	4.24e-21	-10.2972	36.3919	-1.13	BLZF1	basic leucine zipper nuclear factor 1
ILMN_1760201	4.52e-100	2.74e-102	-35.5891	223.147	-1.14	DNMT1	DNA (cytosine-5-)-methyltransferase 1
ILMN_1763640	3.38e-93	3.01e-95	-32.9948	206.945	-1.14	NCKAP5L	NCK associated protein 5 like
ILMN_1652540	3.28e-91	3.2e-93	-32.2707	202.28	-1.14	RELL2	RELT like 2
ILMN_1693410	2.03e-87	2.33e-89	-30.9175	193.392	-1.14	BRI3BP	BRI3 binding protein
ILMN_1781996	4.46e-85	5.59e-87	-30.0998	187.912	-1.14	NUDT16	nudix hydrolase 16
ILMN_1689160	1.59e-75	3.02e-77	-26.8783	165.506	-1.14	DPEP2	dipeptidase 2
ILMN_2365686	9.35e-69	2.36e-70	-24.7023	149.635	-1.14	ALG8	ALG8, alpha-1,3-glucosyltransferase
ILMN_1795715	1.87e-60	6.51e-62	-22.1375	130.2	-1.14	DPYD	dihydropyrimidine dehydrogenase
ILMN_2408576	1.72e-58	6.52e-60	-21.5433	125.593	-1.14	FAM129B	family with sequence similarity 129 member B
ILMN_1697925	1.06e-52	5.02e-54	-19.8208	112.043	-1.14	APOBR	apolipoprotein B receptor
ILMN_1705302	1.2e-52	5.7e-54	-19.8047	111.914	-1.14	FCGRT	Fc fragment of IgG receptor and transporter
ILMN_1827736	1.2e-51	5.92e-53	-19.5107	109.575	-1.14	PDK3	pyruvate dehydrogenase kinase 3
ILMN_1758371	4e-32	3.92e-33	-13.8602	63.9903	-1.14	IL1R2	interleukin 1 receptor type 2
ILMN_1790603	3.84e-110	1.4e-112	-39.6188	246.812	-1.15	ATPAF1	ATP synthase mitochondrial F1 complex assembly factor 1
ILMN_3237584	5.85e-99	3.79e-101	-35.16	220.521	-1.15
ILMN_1684497	4.21e-94	3.55e-96	-33.3295	209.079	-1.15	PYROXD2	pyridine nucleotide-disulphide oxidoreductase domain 2
ILMN_2146372	3.87e-88	4.32e-90	-31.1711	195.075	-1.15	KCTD6	potassium channel tetramerization domain containing 6
ILMN_2085722	3.82e-84	5e-86	-29.7762	185.72	-1.15	ING2	inhibitor of growth family member 2
ILMN_1747627	4.64e-80	7.19e-82	-28.3852	176.149	-1.15	ABCA2	ATP binding cassette subfamily A member 2
ILMN_1684158	5.22e-80	8.12e-82	-28.3677	176.027	-1.15	GPT2	glutamic--pyruvic transaminase 2
ILMN_2307032	8.8e-68	2.32e-69	-24.3951	147.348	-1.15	OSBPL5	oxysterol binding protein like 5
ILMN_1688775	2.14e-67	5.7e-69	-24.2747	146.448	-1.15
ILMN_1658080	1.58e-66	4.4e-68	-24.0021	144.405	-1.15	ZNF573	zinc finger protein 573
ILMN_3251436	3.69e-54	1.65e-55	-20.2513	115.454	-1.15	DENND4C	DENN domain containing 4C
ILMN_1774761	8.23e-39	6.44e-40	-15.7916	79.5829	-1.15	CCR2	C-C motif chemokine receptor 2
ILMN_1698666	1.49e-30	1.55e-31	-13.4017	60.3256	-1.15	CST6	cystatin E/M
ILMN_2403534	1.93e-27	2.22e-28	-12.4858	53.0788	-1.15	ALOX15	arachidonate 15-lipoxygenase
ILMN_2078547	1.48e-24	1.89e-25	-11.621	46.3586	-1.15	FMC1	formation of mitochondrial complex V assembly factor 1 homolog
ILMN_3294106	6.59e-19	1.03e-19	-9.86257	33.2271	-1.15	RAMP2-AS1	RAMP2 antisense RNA 1
ILMN_1695356	3.25e-75	6.26e-77	-26.7764	164.776	-1.16	RNF166	ring finger protein 166
ILMN_2411781	3.61e-74	7.34e-76	-26.434	162.313	-1.16	RYR1	ryanodine receptor 1
ILMN_1744240	4.14e-70	9.97e-72	-25.1296	152.798	-1.16	TBC1D31	TBC1 domain family member 31
ILMN_1658160	2.38e-67	6.36e-69	-24.2602	146.34	-1.16	FAM156A	family with sequence similarity 156 member A
ILMN_1688152	4.22e-58	1.63e-59	-21.4261	124.68	-1.16	IL27RA	interleukin 27 receptor subunit alpha
ILMN_1691376	7.38e-56	3.08e-57	-20.7563	119.436	-1.16	JAG1	jagged 1
ILMN_1776678	9.57e-50	5.1e-51	-18.9529	105.121	-1.16	GIMAP7	GTPase, IMAP family member 7
ILMN_2309848	4.71e-49	2.58e-50	-18.7511	103.503	-1.16	FXYD5	FXYD domain containing ion transport regulator 5
ILMN_1794213	1.33e-97	9.68e-100	-34.6356	217.283	-1.17	ABHD14A	abhydrolase domain containing 14A
ILMN_1743933	2.24e-90	2.26e-92	-31.9703	200.326	-1.17	TSHZ3	teashirt zinc finger homeobox 3
ILMN_1781819	1.51e-75	2.86e-77	-26.8855	165.558	-1.17	PAPSS1	3'-phosphoadenosine 5'-phosphosulfate synthase 1
ILMN_1665871	2.19e-71	5.02e-73	-25.5361	155.786	-1.17	ANGEL1	angel homolog 1
ILMN_1760778	2.19e-63	6.89e-65	-23.0301	137.049	-1.17	ENG	endoglin
ILMN_1812557	2.73e-59	9.98e-61	-21.7848	127.47	-1.17	CDK5RAP3	CDK5 regulatory subunit associated protein 3
ILMN_2189222	4.9e-57	1.96e-58	-21.1075	122.191	-1.17	KLHL8	kelch like family member 8
ILMN_1802292	3.06e-56	1.26e-57	-20.8698	120.328	-1.17	WDFY2	WD repeat and FYVE domain containing 2
ILMN_1699931	3.55e-41	2.58e-42	-16.4716	85.0975	-1.17	HCST	hematopoietic cell signal transducer
ILMN_1678143	6.92e-41	5.07e-42	-16.3882	84.4215	-1.17	ARHGDIB	Rho GDP dissociation inhibitor beta
ILMN_1722492	8.44e-23	1.15e-23	-11.0852	42.2716	-1.17	DUSP19	dual specificity phosphatase 19
ILMN_1739222	3.76e-20	5.59e-21	-10.2599	36.1181	-1.17	ETV5	ETS variant 5
ILMN_1659725	5.74e-91	5.65e-93	-32.1831	201.711	-1.18	EXOSC5	exosome component 5
ILMN_2384785	1.53e-84	1.95e-86	-29.9152	186.663	-1.18
ILMN_1662331	1.94e-78	3.28e-80	-27.8397	172.329	-1.18	PDSS2	prenyl (decaprenyl) diphosphate synthase, subunit 2
ILMN_1815951	2.1e-77	3.72e-79	-27.4957	169.901	-1.18	PCYOX1L	prenylcysteine oxidase 1 like
ILMN_1668312	1.13e-69	2.79e-71	-24.9904	151.77	-1.18	SLC2A9	solute carrier family 2 member 9
ILMN_2216582	2.15e-67	5.73e-69	-24.274	146.443	-1.18	LYL1	LYL1, basic helix-loop-helix family member
ILMN_1773063	4.04e-59	1.49e-60	-21.7332	127.069	-1.18	OSBPL1A	oxysterol binding protein like 1A
ILMN_1677843	8.95e-57	3.62e-58	-21.0291	121.577	-1.18	RAB24	RAB24, member RAS oncogene family
ILMN_1812973	8.72e-56	3.66e-57	-20.7346	119.265	-1.18	RRP1B	ribosomal RNA processing 1B
ILMN_2369756	1.49e-55	6.3e-57	-20.6654	118.721	-1.18
ILMN_2122952	6.51e-49	3.58e-50	-18.7101	103.174	-1.18	CISD1	CDGSH iron sulfur domain 1
ILMN_2405602	2.32e-44	1.51e-45	-17.3896	92.5328	-1.18	OSBPL1A	oxysterol binding protein like 1A
ILMN_2172174	9.56e-43	6.59e-44	-16.9235	88.7598	-1.18	PNP	purine nucleoside phosphorylase
ILMN_2343278	2.17e-35	1.91e-36	-14.8054	71.5993	-1.18	PLPP1	phospholipid phosphatase 1
ILMN_1657547	6.63e-93	5.98e-95	-32.8877	206.258	-1.19	CCDC34	coiled-coil domain containing 34
ILMN_1787718	1.07e-91	1.02e-93	-32.4479	203.427	-1.19	SLC27A1	solute carrier family 27 member 1
ILMN_2410975	2.5e-79	4.02e-81	-28.1389	174.429	-1.19	ATG9A	autophagy related 9A
ILMN_2044453	9.53e-72	2.15e-73	-25.6521	156.635	-1.19	LPAR5	lysophosphatidic acid receptor 5
ILMN_3243961	2.55e-70	6.09e-72	-25.1964	153.29	-1.19	ZNF252P	zinc finger protein 252, pseudogene
ILMN_2092756	4.73e-70	1.14e-71	-25.111	152.661	-1.19	TMEM109	transmembrane protein 109
ILMN_2234229	2.52e-61	8.49e-63	-22.4016	132.235	-1.19	PRMT6	protein arginine methyltransferase 6
ILMN_2383489	3.5e-60	1.23e-61	-22.055	129.562	-1.19
ILMN_1729374	1.01e-53	4.6e-55	-20.1219	114.43	-1.19	ETFB	electron transfer flavoprotein beta subunit
ILMN_2254635	4.2e-48	2.37e-49	-18.4749	101.286	-1.19	ITGAX	integrin subunit alpha X
ILMN_1680902	1.84e-39	1.4e-40	-15.9792	81.1045	-1.19
ILMN_2337263	8.56e-19	1.34e-19	-9.82584	32.9624	-1.19	PKIB	protein kinase (cAMP-dependent, catalytic) inhibitor beta
ILMN_1687864	5.44e-94	4.68e-96	-33.2865	208.805	-1.2	POP5	POP5 homolog, ribonuclease P/MRP subunit
ILMN_1776352	1.16e-86	1.35e-88	-30.6538	191.634	-1.2	BLOC1S5	biogenesis of lysosomal organelles complex 1 subunit 5
ILMN_1705922	2.62e-79	4.23e-81	-28.1316	174.378	-1.2	BAIAP2	BAI1 associated protein 2
ILMN_1748812	8.26e-79	1.37e-80	-27.9642	173.204	-1.2	TMEM130	transmembrane protein 130
ILMN_3236694	7.5e-75	1.47e-76	-26.6572	163.92	-1.2
ILMN_1681415	1.38e-71	3.13e-73	-25.6005	156.257	-1.2	SIGLEC7	sialic acid binding Ig like lectin 7
ILMN_1694966	6.53e-68	1.71e-69	-24.4361	147.654	-1.2	ASGR2	asialoglycoprotein receptor 2
ILMN_1715214	1.4e-64	4.22e-66	-23.3976	139.843	-1.2	PTPN7	protein tyrosine phosphatase, non-receptor type 7
ILMN_1688848	8.18e-60	2.92e-61	-21.9432	128.697	-1.2	TMEM44	transmembrane protein 44
ILMN_1738095	4.28e-51	2.16e-52	-19.3482	108.28	-1.2	PER2	period circadian clock 2
ILMN_2226917	9.9e-50	5.28e-51	-18.9487	105.087	-1.2	SUSD6	sushi domain containing 6
ILMN_1682761	2.16e-31	2.17e-32	-13.6471	62.2845	-1.2	SCIMP	SLP adaptor and CSK interacting membrane protein
ILMN_2078724	5.09e-25	6.42e-26	-11.7606	47.4333	-1.2	APOPT1	apoptogenic 1, mitochondrial
ILMN_1674402	3.65e-23	4.89e-24	-11.1971	43.1196	-1.2	TMEM71	transmembrane protein 71
ILMN_1760027	6.21e-79	1.02e-80	-28.0058	173.497	-1.21	WAS	Wiskott-Aldrich syndrome
ILMN_1663092	5.01e-70	1.21e-71	-25.103	152.602	-1.21	CITED2	Cbp/p300 interacting transactivator with Glu/Asp rich carboxy-terminal domain 2
ILMN_3260111	6.47e-67	1.76e-68	-24.124	145.32	-1.21
ILMN_1663538	4.43e-59	1.64e-60	-21.721	126.974	-1.21	CLYBL	citrate lyase beta like
ILMN_1713088	1.91e-45	1.19e-46	-17.703	95.0663	-1.21	MSI2	musashi RNA binding protein 2
ILMN_1655987	1.61e-27	1.85e-28	-12.5089	53.2602	-1.21	STAB1	stabilin 1
ILMN_3300797	1.52e-22	2.08e-23	-11.0071	41.6811	-1.21
ILMN_2333670	1.78e-13	3.43e-14	-8.02511	20.6241	-1.21	RNASE1	ribonuclease A family member 1, pancreatic
ILMN_1747281	2.31e-89	2.47e-91	-31.6053	197.938	-1.22	EVI5L	ecotropic viral integration site 5 like
ILMN_2395240	2.6e-73	5.49e-75	-26.1558	160.301	-1.22	CHEK2	checkpoint kinase 2
ILMN_1654571	4.02e-70	9.67e-72	-25.1337	152.828	-1.22	FCHO1	FCH domain only 1
ILMN_1805643	1.57e-61	5.27e-63	-22.4637	132.713	-1.22	RILPL1	Rab interacting lysosomal protein like 1
ILMN_1693004	6.33e-61	2.16e-62	-22.2802	131.301	-1.22	SOGA1	suppressor of glucose, autophagy associated 1
ILMN_3236756	4.18e-60	1.48e-61	-22.0315	129.381	-1.22	ACSF2	acyl-CoA synthetase family member 2
ILMN_1679520	4.37e-59	1.62e-60	-21.7228	126.988	-1.22	AGPAT1	1-acylglycerol-3-phosphate O-acyltransferase 1
ILMN_1703327	6.74e-52	3.31e-53	-19.5837	110.158	-1.22	PSTPIP1	proline-serine-threonine phosphatase interacting protein 1
ILMN_2055760	2.6e-49	1.41e-50	-18.8262	104.105	-1.22	LNPK	lunapark, ER junction formation factor
ILMN_1786328	1.8e-48	1e-49	-18.582	102.146	-1.22	DCAF12	DDB1 and CUL4 associated factor 12
ILMN_1656285	1.73e-43	1.16e-44	-17.1379	90.4965	-1.22	METTL7A	methyltransferase like 7A
ILMN_1752728	4.07e-43	2.76e-44	-17.0307	89.6283	-1.22	FUCA1	fucosidase, alpha-L- 1, tissue
ILMN_2415979	4.22e-20	6.3e-21	-10.2438	36.0001	-1.22
ILMN_2219618	8.4e-18	1.36e-18	-9.50352	30.6599	-1.22	AOC4P	amine oxidase, copper containing 4, pseudogene
ILMN_1699695	9.3e-17	1.57e-17	-9.15823	28.2353	-1.22	TNFRSF21	TNF receptor superfamily member 21
ILMN_1802151	7.14e-75	1.4e-76	-26.6645	163.972	-1.23	OSBPL5	oxysterol binding protein like 5
ILMN_1797362	9.31e-74	1.92e-75	-26.3006	161.35	-1.23
ILMN_1680591	4.15e-72	9.22e-74	-25.768	157.481	-1.23	RTKN	rhotekin
ILMN_1731666	3.09e-68	7.97e-70	-24.5384	148.416	-1.23	ZNF641	zinc finger protein 641
ILMN_1674046	6.47e-38	5.2e-39	-15.5342	77.4971	-1.23	C10orf128	chromosome 10 open reading frame 128
ILMN_1699887	3.24e-32	3.16e-33	-13.8871	64.2057	-1.23	ST14	suppression of tumorigenicity 14
ILMN_3237177	1.67e-20	2.46e-21	-10.3708	36.9337	-1.23	FAM175A	family with sequence similarity 175 member A
ILMN_3243061	4.21e-20	6.28e-21	-10.2441	36.0024	-1.23	SIGLEC14	sialic acid binding Ig like lectin 14
ILMN_1768488	1.22e-100	7.21e-103	-35.8083	224.48	-1.24	TERF2	telomeric repeat binding factor 2
ILMN_1777342	1.32e-95	1.04e-97	-33.8873	212.607	-1.24	PREX1	phosphatidylinositol-3,4,5-trisphosphate dependent Rac exchange factor 1
ILMN_1720799	5.06e-88	5.68e-90	-31.1298	194.802	-1.24	TECR	trans-2,3-enoyl-CoA reductase
ILMN_3240003	4.83e-87	5.57e-89	-30.7864	192.519	-1.24
ILMN_1717809	2.47e-86	2.93e-88	-30.5381	190.86	-1.24	RNF24	ring finger protein 24
ILMN_1739942	1.16e-85	1.41e-87	-30.3042	189.289	-1.24	FAM117B	family with sequence similarity 117 member B
ILMN_1741971	6.85e-66	1.96e-67	-23.8036	142.911	-1.24	KIAA1161	KIAA1161
ILMN_1784651	1.74e-65	5.04e-67	-23.6783	141.967	-1.24	NAGA	alpha-N-acetylgalactosaminidase
ILMN_1714352	2.73e-52	1.32e-53	-19.699	111.075	-1.24	DMWD	dystrophia myotonica, WD repeat containing
ILMN_1864166	4.08e-49	2.23e-50	-18.7691	103.647	-1.24	HIVEP3	human immunodeficiency virus type I enhancer binding protein 3
ILMN_1809490	3.01e-39	2.32e-40	-15.9172	80.6017	-1.24	NCKAP5	NCK associated protein 5
ILMN_1796335	7.36e-27	8.68e-28	-12.3124	51.7206	-1.24	LPCAT2	lysophosphatidylcholine acyltransferase 2
ILMN_3240997	3.6e-97	2.66e-99	-34.4728	216.271	-1.25	ARAP3	ArfGAP with RhoGAP domain, ankyrin repeat and PH domain 3
ILMN_2112493	3.79e-82	5.33e-84	-29.0934	181.052	-1.25	DAP	death associated protein
ILMN_1733675	6.38e-56	2.65e-57	-20.7754	119.586	-1.25	MPP1	membrane palmitoylated protein 1
ILMN_1709204	2.23e-49	1.21e-50	-18.8454	104.259	-1.25	CLEC4A	C-type lectin domain family 4 member A
ILMN_1719627	5.56e-43	3.79e-44	-16.9915	89.3111	-1.25	SLC27A3	solute carrier family 27 member 3
ILMN_1671142	1.07e-37	8.67e-39	-15.4713	76.9875	-1.25	GPR68	G protein-coupled receptor 68
ILMN_3307757	3.89e-34	3.58e-35	-14.443	68.6751	-1.25	SCIMP	SLP adaptor and CSK interacting membrane protein
ILMN_2329735	9.74e-30	1.04e-30	-13.1634	58.4294	-1.25	ECM1	extracellular matrix protein 1
ILMN_1704452	5.49e-104	2.74e-106	-37.1201	232.346	-1.26	BCL9	B-cell CLL/lymphoma 9
ILMN_1738749	2.72e-91	2.63e-93	-32.3007	202.475	-1.26	MAST3	microtubule associated serine/threonine kinase 3
ILMN_1772686	1.73e-76	3.19e-78	-27.1928	167.751	-1.26	FGD3	FYVE, RhoGEF and PH domain containing 3
ILMN_1740185	1.48e-62	4.78e-64	-22.7765	135.112	-1.26	TPMT	thiopurine S-methyltransferase
ILMN_1738783	9.78e-58	3.81e-59	-21.3169	123.828	-1.26
ILMN_1791211	6.7e-57	2.69e-58	-21.0669	121.873	-1.26	DOK2	docking protein 2
ILMN_1701906	1.17e-56	4.77e-58	-20.9939	121.301	-1.26	CD300C	CD300c molecule
ILMN_1683682	2.97e-53	1.38e-54	-19.9832	113.331	-1.26	DAGLA	diacylglycerol lipase alpha
ILMN_1785330	6.55e-51	3.34e-52	-19.294	107.847	-1.26	SH3BP4	SH3 domain binding protein 4
ILMN_1721876	3.36e-50	1.76e-51	-19.0862	106.187	-1.26	TIMP2	TIMP metallopeptidase inhibitor 2
ILMN_1766408	8.11e-48	4.64e-49	-18.3913	100.613	-1.26	CBFB	core-binding factor beta subunit
ILMN_1787815	3.69e-45	2.33e-46	-17.6205	94.3992	-1.26	TRIB3	tribbles pseudokinase 3
ILMN_2282641	1.37e-43	9.11e-45	-17.1675	90.7358	-1.26	TBXAS1	thromboxane A synthase 1
ILMN_1703946	5.91e-30	6.24e-31	-13.2269	58.934	-1.26	ADORA2B	adenosine A2b receptor
ILMN_1677384	3.61e-28	4.03e-29	-12.7019	54.7782	-1.26	PTGER3	prostaglandin E receptor 3
ILMN_1745420	5.39e-111	1.83e-113	-39.98	248.849	-1.27	PHF19	PHD finger protein 19
ILMN_1805104	3.45e-107	1.47e-109	-38.4055	239.871	-1.27	ABAT	4-aminobutyrate aminotransferase
ILMN_2395236	2.22e-97	1.63e-99	-34.5518	216.763	-1.27	CHEK2	checkpoint kinase 2
ILMN_1766814	2.82e-95	2.28e-97	-33.7634	211.827	-1.27	TK2	thymidine kinase 2, mitochondrial
ILMN_1807177	1.27e-79	2.01e-81	-28.2377	175.12	-1.27	FOCAD	focadhesin
ILMN_1783247	9.31e-55	4.05e-56	-20.4293	116.861	-1.27	C10orf11	chromosome 10 open reading frame 11
ILMN_1654737	1.34e-53	6.18e-55	-20.0848	114.137	-1.27	TRIM32	tripartite motif containing 32
ILMN_1771695	2.93e-25	3.66e-26	-11.833	47.9924	-1.27	RCBTB2	RCC1 and BTB domain containing protein 2
ILMN_1757877	9.5e-99	6.28e-101	-35.078	220.017	-1.28	HCFC1R1	host cell factor C1 regulator 1
ILMN_1781623	3.77e-89	4.06e-91	-31.5296	197.44	-1.28	TEX264	testis expressed 264
ILMN_2185884	1.57e-79	2.5e-81	-28.2068	174.904	-1.28	DHRS4	dehydrogenase/reductase 4
ILMN_2326953	7.72e-73	1.67e-74	-26.0029	159.192	-1.28	LAT2	linker for activation of T-cells family member 2
ILMN_1778723	1.43e-35	1.25e-36	-14.8579	72.0232	-1.28	JAML	junction adhesion molecule like
ILMN_2374425	3.06e-86	3.65e-88	-30.5053	190.64	-1.29	CCNE1	cyclin E1
ILMN_1691572	3.1e-66	8.76e-68	-23.9105	143.717	-1.29	TST	thiosulfate sulfurtransferase
ILMN_2413808	6.59e-55	2.85e-56	-20.4739	117.212	-1.29	CD53	CD53 molecule
ILMN_1662843	3.75e-53	1.75e-54	-19.9533	113.094	-1.29	CD53	CD53 molecule
ILMN_1689968	6.95e-52	3.41e-53	-19.58	110.128	-1.29	PLEKHO2	pleckstrin homology domain containing O2
ILMN_1782070	3.88e-50	2.04e-51	-19.0677	106.039	-1.29	NPL	N-acetylneuraminate pyruvate lyase
ILMN_1656560	4.31e-25	5.42e-26	-11.7825	47.6025	-1.29	PARM1	prostate androgen-regulated mucin-like protein 1
ILMN_1755620	1.36e-94	1.13e-96	-33.5107	210.229	-1.3	IER5L	immediate early response 5 like
ILMN_3295874	2.76e-91	2.68e-93	-32.298	202.457	-1.3
ILMN_1688295	1.39e-85	1.69e-87	-30.2771	189.107	-1.3	ZNF219	zinc finger protein 219
ILMN_1659544	3.81e-81	5.61e-83	-28.7524	178.699	-1.3	STX3	syntaxin 3
ILMN_1684289	4.95e-79	8.11e-81	-28.0386	173.727	-1.3	PNPO	pyridoxamine 5'-phosphate oxidase
ILMN_1757882	2.24e-77	3.97e-79	-27.4865	169.836	-1.3	PPP1R16A	protein phosphatase 1 regulatory subunit 16A
ILMN_1767377	1.52e-60	5.26e-62	-22.165	130.412	-1.3
ILMN_1798373	5.17e-59	1.92e-60	-21.7008	126.817	-1.3	ITPRIPL1	inositol 1,4,5-trisphosphate receptor interacting protein-like 1
ILMN_1710622	2.89e-54	1.29e-55	-20.2825	115.701	-1.3	DUOXA1	dual oxidase maturation factor 1
ILMN_1653498	1.18e-44	7.6e-46	-17.4743	93.218	-1.3	IGSF6	immunoglobulin superfamily member 6
ILMN_1785902	8.24e-42	5.85e-43	-16.6543	86.5788	-1.3	C1QC	complement C1q C chain
ILMN_3237656	4.9e-23	6.59e-24	-11.158	42.823	-1.3
ILMN_2388975	1.9e-84	2.45e-86	-29.8815	186.435	-1.31
ILMN_1715789	2.45e-75	4.68e-77	-26.8168	165.066	-1.31	DOCK1	dedicator of cytokinesis 1
ILMN_2324375	2.09e-63	6.58e-65	-23.0362	137.096	-1.31	CHCHD7	coiled-coil-helix-coiled-coil-helix domain containing 7
ILMN_3241665	2.44e-60	8.51e-62	-22.1027	129.931	-1.31	SERTAD4-AS1	SERTAD4 antisense RNA 1
ILMN_1723412	1.66e-59	6.02e-61	-21.8499	127.974	-1.31	ASCL2	achaete-scute family bHLH transcription factor 2
ILMN_1654398	2.58e-56	1.06e-57	-20.8921	120.502	-1.31	RGL1	ral guanine nucleotide dissociation stimulator like 1
ILMN_1668721	4.09e-55	1.76e-56	-20.5353	117.696	-1.31	CCND3	cyclin D3
ILMN_1730201	1.33e-53	6.14e-55	-20.0856	114.143	-1.31	DTNA	dystrobrevin alpha
ILMN_1764769	9.8e-53	4.64e-54	-19.8305	112.12	-1.31	VWA5A	von Willebrand factor A domain containing 5A
ILMN_1801616	2.1e-51	1.05e-52	-19.4393	109.007	-1.31	EMP1	epithelial membrane protein 1
ILMN_1697793	2.14e-48	1.2e-49	-18.5599	101.968	-1.31	SYNJ2BP	synaptojanin 2 binding protein
ILMN_1739008	5.13e-101	2.95e-103	-35.9558	225.374	-1.32	ATG9A	autophagy related 9A
ILMN_3304219	2.19e-76	4.06e-78	-27.1591	167.511	-1.32
ILMN_1656057	2.92e-55	1.25e-56	-20.5787	118.038	-1.32	PLAU	plasminogen activator, urokinase
ILMN_1660031	1.28e-41	9.14e-43	-16.5993	86.1329	-1.32	P2RY6	pyrimidinergic receptor P2Y6
ILMN_1745108	1.21e-17	1.98e-18	-9.45147	30.2916	-1.32	ADAD2	adenosine deaminase domain containing 2
ILMN_1758642	2.13e-104	1.03e-106	-37.2847	233.32	-1.33	TMEM259	transmembrane protein 259
ILMN_1815519	4.98e-94	4.25e-96	-33.3014	208.9	-1.33	EPN2	epsin 2
ILMN_2405628	1.4e-80	2.13e-82	-28.5599	177.365	-1.33	TOP1MT	topoisomerase (DNA) I, mitochondrial
ILMN_3244110	1.26e-68	3.21e-70	-24.6606	149.325	-1.33	FAM156B	family with sequence similarity 156 member B
ILMN_1695711	3.24e-61	1.1e-62	-22.3685	131.98	-1.33	FAM105A	family with sequence similarity 105 member A
ILMN_1751143	5.65e-52	2.76e-53	-19.6063	110.337	-1.33	TMEM243	transmembrane protein 243
ILMN_1711786	1.11e-50	5.7e-52	-19.2268	107.311	-1.33	NFE2	nuclear factor, erythroid 2
ILMN_1756355	7.43e-80	1.16e-81	-28.3161	175.667	-1.34	NDUFS3	NADH:ubiquinone oxidoreductase core subunit S3
ILMN_1718206	9.31e-79	1.54e-80	-27.9467	173.082	-1.34	KIAA0100	KIAA0100
ILMN_2320250	8.75e-74	1.81e-75	-26.3093	161.413	-1.34	NOL6	nucleolar protein 6
ILMN_1751753	1.13e-65	3.26e-67	-23.7361	142.403	-1.34	IDH2	isocitrate dehydrogenase (NADP(+)) 2, mitochondrial
ILMN_2309245	1.24e-63	3.86e-65	-23.1061	137.628	-1.34	BIN1	bridging integrator 1
ILMN_2319000	1.56e-63	4.9e-65	-23.075	137.391	-1.34	MATK	megakaryocyte-associated tyrosine kinase
ILMN_2149494	2.25e-46	1.36e-47	-17.9725	97.2408	-1.34	NPL	N-acetylneuraminate pyruvate lyase
ILMN_3231944	1.28e-28	1.41e-29	-12.8346	55.8246	-1.34
ILMN_2373566	2.19e-85	2.71e-87	-30.2071	188.636	-1.35	PJA1	praja ring finger ubiquitin ligase 1
ILMN_1744113	7.56e-78	1.31e-79	-27.6434	170.945	-1.35	TNFAIP8L2	TNF alpha induced protein 8 like 2
ILMN_1663866	3.95e-57	1.57e-58	-21.136	122.413	-1.35	TGFBI	transforming growth factor beta induced
ILMN_2383611	2.7e-54	1.2e-55	-20.2917	115.773	-1.35	PTPRE	protein tyrosine phosphatase, receptor type E
ILMN_2143250	5.58e-53	2.62e-54	-19.9024	112.691	-1.35	FAR1	fatty acyl-CoA reductase 1
ILMN_1686884	2e-31	2.01e-32	-13.6567	62.3606	-1.35	IL1RAP	interleukin 1 receptor accessory protein
ILMN_3181480	9.92e-26	1.22e-26	-11.9747	49.0898	-1.35
ILMN_2130078	3.94e-20	5.85e-21	-10.2537	36.0722	-1.35	CDKN2AIPNL	CDKN2A interacting protein N-terminal like
ILMN_1767475	2.92e-84	3.77e-86	-29.8178	186.003	-1.36	CERK	ceramide kinase
ILMN_1745778	6.2e-81	9.24e-83	-28.6804	178.201	-1.36
ILMN_1747934	8.31e-67	2.28e-68	-24.0897	145.062	-1.36	ISYNA1	inositol-3-phosphate synthase 1
ILMN_1710209	1.21e-66	3.35e-68	-24.0384	144.677	-1.36	MFSD6	major facilitator superfamily domain containing 6
ILMN_1689086	3.18e-63	1e-64	-22.9808	136.673	-1.36	CTSC	cathepsin C
ILMN_1709795	3.52e-55	1.51e-56	-20.5546	117.848	-1.36	RAC2	ras-related C3 botulinum toxin substrate 2 (rho family, small GTP binding protein Rac2)
ILMN_1746148	1.15e-47	6.66e-49	-18.3465	100.253	-1.36	NRROS	negative regulator of reactive oxygen species
ILMN_2291954	6.11e-41	4.47e-42	-16.4037	84.5472	-1.36	SLA	Src-like-adaptor
ILMN_2310909	2.98e-88	3.32e-90	-31.2107	195.337	-1.37	ATP2A3	ATPase sarcoplasmic/endoplasmic reticulum Ca2+ transporting 3
ILMN_1651628	9.06e-84	1.2e-85	-29.6474	184.844	-1.37	EXOC6	exocyst complex component 6
ILMN_1799725	3.47e-83	4.7e-85	-29.4476	183.481	-1.37	DOCK2	dedicator of cytokinesis 2
ILMN_2242463	5.67e-81	8.42e-83	-28.6937	178.293	-1.37	CTSC	cathepsin C
ILMN_1727532	9.37e-78	1.63e-79	-27.6122	170.725	-1.37	OLFML3	olfactomedin like 3
ILMN_1792681	1.55e-77	2.73e-79	-27.5394	170.21	-1.37	CCDC86	coiled-coil domain containing 86
ILMN_2208413	9.73e-74	2.02e-75	-26.2942	161.304	-1.37	ARHGAP15	Rho GTPase activating protein 15
ILMN_2393046	6.47e-73	1.39e-74	-26.0275	159.37	-1.37	NHLRC3	NHL repeat containing 3
ILMN_1764577	3.39e-69	8.42e-71	-24.841	150.665	-1.37	MFNG	MFNG O-fucosylpeptide 3-beta-N-acetylglucosaminyltransferase
ILMN_1784737	2.02e-67	5.39e-69	-24.2822	146.505	-1.37	S1PR4	sphingosine-1-phosphate receptor 4
ILMN_1701643	2.28e-65	6.65e-67	-23.6417	141.691	-1.37	GDPD5	glycerophosphodiester phosphodiesterase domain containing 5
ILMN_1668411	4.64e-56	1.92e-57	-20.8163	119.907	-1.37	FHL2	four and a half LIM domains 2
ILMN_1783956	1.12e-53	5.12e-55	-20.1084	114.323	-1.37	ATP8B4	ATPase phospholipid transporting 8B4 (putative)
ILMN_2115862	7.77e-52	3.82e-53	-19.5657	110.014	-1.37	ESPNL	espin-like
ILMN_1656951	1.4e-46	8.38e-48	-18.0321	97.7217	-1.37	APCDD1	APC down-regulated 1
ILMN_1804396	1.44e-42	1e-43	-16.8719	88.3421	-1.37	IRF2BPL	interferon regulatory factor 2 binding protein like
ILMN_1718972	3.36e-68	8.68e-70	-24.527	148.332	-1.38	MFSD3	major facilitator superfamily domain containing 3
ILMN_1767934	1.64e-67	4.37e-69	-24.3104	146.715	-1.38	PCSK5	proprotein convertase subtilisin/kexin type 5
ILMN_1756910	3.83e-65	1.13e-66	-23.5718	141.162	-1.38	PLA2G15	phospholipase A2 group XV
ILMN_1791186	2.46e-53	1.14e-54	-20.0071	113.521	-1.38	ARHGAP18	Rho GTPase activating protein 18
ILMN_2060413	1.86e-30	1.94e-31	-13.3734	60.1	-1.38	CD24	CD24 molecule
ILMN_1700042	2.28e-73	4.82e-75	-26.1737	160.431	-1.39	TLN2	talin 2
ILMN_1779214	5.78e-72	1.29e-73	-25.7219	157.145	-1.39	ATM	ATM serine/threonine kinase
ILMN_1674160	2.9e-55	1.24e-56	-20.5797	118.046	-1.39	BIN1	bridging integrator 1
ILMN_1795183	1.35e-16	2.3e-17	-9.10394	27.8583	-1.39	RNASE1	ribonuclease A family member 1, pancreatic
ILMN_3239785	1.84e-102	9.71e-105	-36.5219	228.783	-1.4
ILMN_1789400	5.51e-93	4.93e-95	-32.9179	206.452	-1.4	FOXD2	forkhead box D2
ILMN_1719906	3.05e-91	2.97e-93	-32.2823	202.355	-1.4	HADH	hydroxyacyl-CoA dehydrogenase
ILMN_1748831	5.19e-80	8.06e-82	-28.3687	176.034	-1.4	PPP1R13B	protein phosphatase 1 regulatory subunit 13B
ILMN_2094396	1.56e-67	4.15e-69	-24.3171	146.765	-1.4	LRRC8C	leucine rich repeat containing 8 family member C
ILMN_1710207	3.34e-59	1.23e-60	-21.7582	127.263	-1.4	SLF2	SMC5-SMC6 complex localization factor 2
ILMN_2125010	1.65e-56	6.74e-58	-20.9498	120.955	-1.4	SKAP2	src kinase associated phosphoprotein 2
ILMN_1683806	4.59e-20	6.86e-21	-10.2322	35.9151	-1.4
ILMN_1784320	6.39e-99	4.17e-101	-35.1445	220.425	-1.41	ELMO1	engulfment and cell motility 1
ILMN_3236239	3.72e-54	1.67e-55	-20.2502	115.446	-1.41	LOC100129550	uncharacterized LOC100129550
ILMN_1795507	3.18e-51	1.6e-52	-19.3863	108.584	-1.41	ABCA6	ATP binding cassette subfamily A member 6
ILMN_1738675	4.96e-51	2.51e-52	-19.3297	108.132	-1.41	PTPN6	protein tyrosine phosphatase, non-receptor type 6
ILMN_1856480	5.07e-48	2.87e-49	-18.4511	101.094	-1.41	PPM1L	protein phosphatase, Mg2+/Mn2+ dependent 1L
ILMN_1783443	3.68e-44	2.4e-45	-17.3321	92.0681	-1.41
ILMN_2094061	1.06e-96	8.06e-99	-34.2953	215.165	-1.42	IMPA2	inositol monophosphatase 2
ILMN_1788783	2.26e-89	2.4e-91	-31.6095	197.965	-1.42	TRAM2	translocation associated membrane protein 2
ILMN_1726624	1.89e-85	2.32e-87	-30.2302	188.792	-1.42	YPEL4	yippee like 4
ILMN_1708743	1.22e-75	2.29e-77	-26.9166	165.78	-1.42	NT5DC2	5'-nucleotidase domain containing 2
ILMN_1760303	9.95e-75	1.97e-76	-26.6168	163.63	-1.42	PIK3R1	phosphoinositide-3-kinase regulatory subunit 1
ILMN_1703408	2.13e-68	5.48e-70	-24.5888	148.791	-1.42	FZD3	frizzled class receptor 3
ILMN_2125747	5.81e-62	1.92e-63	-22.5953	133.724	-1.42	LOC606724	coronin 1A pseudogene
ILMN_1780533	9.61e-41	7.06e-42	-16.3474	84.0904	-1.42	RNASE6	ribonuclease A family member k6
ILMN_1716983	2.74e-25	3.41e-26	-11.8421	48.0628	-1.42	LILRA2	leukocyte immunoglobulin like receptor A2
ILMN_1660793	7.21e-83	9.88e-85	-29.339	182.738	-1.43	PAQR4	progestin and adipoQ receptor family member 4
ILMN_1781010	4.82e-80	7.46e-82	-28.3798	176.112	-1.43	ARHGEF3	Rho guanine nucleotide exchange factor 3
ILMN_1659761	1.44e-78	2.41e-80	-27.8833	172.636	-1.43
ILMN_2321416	2.87e-78	4.89e-80	-27.7831	171.931	-1.43	DIAPH1	diaphanous related formin 1
ILMN_1740864	1.72e-76	3.17e-78	-27.1939	167.759	-1.43	TREML2	triggering receptor expressed on myeloid cells like 2
ILMN_1677085	7.94e-74	1.63e-75	-26.3233	161.514	-1.43	RGS19	regulator of G-protein signaling 19
ILMN_2137789	7.11e-69	1.79e-70	-24.7394	149.911	-1.43	KLF4	Kruppel like factor 4
ILMN_1779015	1.94e-43	1.3e-44	-17.1234	90.3789	-1.43	ZNF467	zinc finger protein 467
ILMN_3239135	2e-26	2.4e-27	-12.1828	50.7086	-1.43
ILMN_1686748	5.57e-93	5e-95	-32.9154	206.436	-1.44	TMEM9	transmembrane protein 9
ILMN_3207605	2.79e-86	3.31e-88	-30.5197	190.736	-1.44
ILMN_2365111	8.23e-85	1.04e-86	-30.0084	187.294	-1.44	MAP4K1	mitogen-activated protein kinase kinase kinase kinase 1
ILMN_1758941	2.73e-79	4.41e-81	-28.1255	174.335	-1.44	REEP5	receptor accessory protein 5
ILMN_1770824	4.02e-76	7.51e-78	-27.0728	166.896	-1.44	ARHGAP4	Rho GTPase activating protein 4
ILMN_1671928	6.02e-67	1.64e-68	-24.1337	145.393	-1.44	PROS1	protein S (alpha)
ILMN_1672504	1.71e-61	5.75e-63	-22.4524	132.626	-1.44	PDXK	pyridoxal (pyridoxine, vitamin B6) kinase
ILMN_1657129	1.79e-59	6.48e-61	-21.8405	127.902	-1.44	SKAP2	src kinase associated phosphoprotein 2
ILMN_1703558	6.85e-89	7.41e-91	-31.4379	196.837	-1.45	FHL3	four and a half LIM domains 3
ILMN_1762308	4.39e-80	6.79e-82	-28.3933	176.206	-1.45
ILMN_1803560	5.64e-74	1.15e-75	-26.3714	161.861	-1.45	LAT2	linker for activation of T-cells family member 2
ILMN_1751500	9.84e-73	2.14e-74	-25.9684	158.941	-1.45	ADAM15	ADAM metallopeptidase domain 15
ILMN_1785191	3.87e-46	2.35e-47	-17.9044	96.6917	-1.45	TMEM14A	transmembrane protein 14A
ILMN_1700268	2.05e-42	1.42e-43	-16.8285	87.9904	-1.45	QPRT	quinolinate phosphoribosyltransferase
ILMN_1788213	5.58e-111	1.9e-113	-39.9728	248.809	-1.46	FRAT2	frequently rearranged in advanced T-cell lymphomas 2
ILMN_1652580	1.33e-88	1.47e-90	-31.3343	196.153	-1.46	POLD1	DAN polymerase delta 1, catalytic subunit
ILMN_1696347	1.96e-83	2.63e-85	-29.5326	184.062	-1.46	CTSC	cathepsin C
ILMN_1661554	3.9e-83	5.29e-85	-29.4303	183.363	-1.46	DIAPH1	diaphanous related formin 1
ILMN_1727043	2.39e-80	3.63e-82	-28.4832	176.832	-1.46	COLGALT1	collagen beta(1-O)galactosyltransferase 1
ILMN_1774127	4.49e-79	7.32e-81	-28.0531	173.828	-1.46	STAC	SH3 and cysteine rich domain
ILMN_1795429	1.02e-77	1.78e-79	-27.6001	170.64	-1.46	VCL	vinculin
ILMN_1712389	8.56e-45	5.47e-46	-17.5148	93.5454	-1.46	CKLF	chemokine like factor
ILMN_1679949	2.5e-37	2.06e-38	-15.3644	76.1217	-1.46	SLC25A23	solute carrier family 25 member 23
ILMN_1772131	1.44e-35	1.27e-36	-14.8565	72.0122	-1.46
ILMN_1659462	7.28e-85	9.15e-87	-30.0268	187.419	-1.47	DUSP23	dual specificity phosphatase 23
ILMN_1713749	3.94e-67	1.07e-68	-24.1912	145.823	-1.47	CORO1A	coronin 1A
ILMN_1714592	1.23e-52	5.84e-54	-19.8018	111.891	-1.47	CDA	cytidine deaminase
ILMN_1685009	2.13e-46	1.28e-47	-17.9797	97.299	-1.47	ITGAM	integrin subunit alpha M
ILMN_1759920	6.36e-81	9.51e-83	-28.6762	178.172	-1.48	CTTNBP2	cortactin binding protein 2
ILMN_1687721	6.93e-81	1.04e-82	-28.6634	178.083	-1.48	PROC	protein C, inactivator of coagulation factors Va and VIIIa
ILMN_2286014	6.3e-31	6.48e-32	-13.5106	61.1936	-1.48
ILMN_1744138	1.2e-78	2e-80	-27.9099	172.823	-1.49	CHCHD7	coiled-coil-helix-coiled-coil-helix domain containing 7
ILMN_1757347	1.94e-77	3.42e-79	-27.5075	169.985	-1.49	KIAA0930	KIAA0930
ILMN_1721901	1.49e-68	3.79e-70	-24.6382	149.159	-1.49	CTNNAL1	catenin alpha like 1
ILMN_1764850	7.05e-65	2.1e-66	-23.4898	140.542	-1.49	HPCAL1	hippocalcin like 1
ILMN_1676042	8.87e-48	5.09e-49	-18.3798	100.521	-1.49
ILMN_1730622	5.26e-46	3.21e-47	-17.8659	96.3811	-1.49	EVL	Enah/Vasp-like
ILMN_2148668	1.51e-26	1.8e-27	-12.2194	50.9945	-1.49	RCBTB2	RCC1 and BTB domain containing protein 2
ILMN_1799106	1.22e-114	3.48e-117	-41.5225	257.4	-1.5	2021-03-01	mitochondrial amidoxime reducing component 1
ILMN_1688103	2.04e-89	2.17e-91	-31.6248	198.066	-1.5	CTNNBIP1	catenin beta interacting protein 1
ILMN_1776515	9.67e-88	1.1e-89	-31.0308	194.145	-1.5	MPPE1	metallophosphoesterase 1
ILMN_1785095	9.23e-73	2e-74	-25.9776	159.008	-1.5	ATP6V0E2	ATPase H+ transporting V0 subunit e2
ILMN_1803855	1.81e-64	5.46e-66	-23.3636	139.585	-1.5	FAIM2	Fas apoptotic inhibitory molecule 2
ILMN_1734543	5.07e-60	1.8e-61	-22.006	129.183	-1.5	PTPRE	protein tyrosine phosphatase, receptor type E
ILMN_1733811	1.76e-55	7.46e-57	-20.644	118.552	-1.5	JUP	junction plakoglobin
ILMN_1693882	2.43e-52	1.17e-53	-19.7142	111.196	-1.5	TAPT1	transmembrane anterior posterior transformation 1
ILMN_2162860	7.67e-90	8.02e-92	-31.7765	199.06	-1.51	SLFN11	schlafen family member 11
ILMN_1695432	1.09e-85	1.32e-87	-30.3134	189.352	-1.51	TPST2	tyrosylprotein sulfotransferase 2
ILMN_1767365	1.46e-81	2.1e-83	-28.8945	179.682	-1.51	PAK1	p21 (RAC1) activated kinase 1
ILMN_1807359	5.04e-73	1.07e-74	-26.0632	159.63	-1.51	CLEC11A	C-type lectin domain family 11 member A
ILMN_1796216	1.15e-68	2.91e-70	-24.6738	149.424	-1.51	VASH1	vasohibin 1
ILMN_2228035	1.97e-61	6.61e-63	-22.4342	132.486	-1.51	HS3ST1	heparan sulfate-glucosamine 3-sulfotransferase 1
ILMN_1795257	1.88e-47	1.09e-48	-18.2847	99.7558	-1.51	GPT	glutamic--pyruvic transaminase
ILMN_2334242	3.25e-38	2.58e-39	-15.6205	78.1962	-1.51	CREB1	cAMP responsive element binding protein 1
ILMN_1756541	3.32e-87	3.82e-89	-30.8428	192.895	-1.52	MXD4	MAX dimerization protein 4
ILMN_2370208	1.07e-68	2.71e-70	-24.6834	149.495	-1.52
ILMN_1784300	5.01e-62	1.65e-63	-22.615	133.875	-1.52	TUBA4A	tubulin alpha 4a
ILMN_2355831	9.38e-59	3.51e-60	-21.6228	126.211	-1.52	FHL2	four and a half LIM domains 2
ILMN_1765076	6.35e-110	2.34e-112	-39.5289	246.304	-1.53	APPL2	adaptor protein, phosphotyrosine interacting with PH domain and leucine zipper 2
ILMN_1696828	2.73e-100	1.64e-102	-35.6728	223.656	-1.53	RGS14	regulator of G-protein signaling 14
ILMN_1716733	1.21e-30	1.26e-31	-13.4276	60.5316	-1.53	MYOM2	myomesin 2
ILMN_2229940	2.41e-86	2.86e-88	-30.5419	190.885	-1.54	PRADC1	protease associated domain containing 1
ILMN_2136446	1.48e-78	2.49e-80	-27.879	172.606	-1.54	CTNNAL1	catenin alpha like 1
ILMN_1775692	5.89e-76	1.1e-77	-27.0188	166.51	-1.54	EIF4G3	eukaryotic translation initiation factor 4 gamma 3
ILMN_2398274	1.18e-72	2.58e-74	-25.943	158.756	-1.54	PYCARD	PYD and CARD domain containing
ILMN_1796642	8.7e-68	2.29e-69	-24.3967	147.36	-1.54	NCF2	neutrophil cytosolic factor 2
ILMN_1764228	1.31e-51	6.5e-53	-19.4989	109.482	-1.54	DAB2	DAB2, clathrin adaptor protein
ILMN_1796094	1.55e-44	1e-45	-17.4402	92.9425	-1.54	CD36	CD36 molecule
ILMN_3226181	2.78e-81	4.06e-83	-28.7991	179.023	-1.55	NUDT7	nudix hydrolase 7
ILMN_2127605	2.8e-81	4.09e-83	-28.798	179.015	-1.55	LRP3	LDL receptor related protein 3
ILMN_2311166	2.38e-54	1.06e-55	-20.3077	115.9	-1.55	ITGB5	integrin subunit beta 5
ILMN_2408112	2.55e-42	1.78e-43	-16.8008	87.766	-1.55	CD200R1	CD200 receptor 1
ILMN_1688423	3.94e-32	3.86e-33	-13.8623	64.0067	-1.55	FCER1A	Fc fragment of IgE receptor Ia
ILMN_1692517	1.85e-83	2.48e-85	-29.5409	184.119	-1.56
ILMN_3240524	5.13e-81	7.61e-83	-28.7084	178.395	-1.56	MFSD6	major facilitator superfamily domain containing 6
ILMN_2169692	9.4e-81	1.42e-82	-28.6184	177.771	-1.56	SCN9A	sodium voltage-gated channel alpha subunit 9
ILMN_1744212	1.15e-70	2.7e-72	-25.3071	154.105	-1.56	INPP5D	inositol polyphosphate-5-phosphatase D
ILMN_1756501	3.69e-66	1.04e-67	-23.8875	143.543	-1.56	ST6GAL1	ST6 beta-galactoside alpha-2,6-sialyltransferase 1
ILMN_1691339	3.06e-63	9.66e-65	-22.9859	136.712	-1.56	CLEC1A	C-type lectin domain family 1 member A
ILMN_1659206	2.46e-57	9.72e-59	-21.1971	122.892	-1.56	RARA	retinoic acid receptor alpha
ILMN_3209973	1.75e-113	5.29e-116	-41.028	254.684	-1.57
ILMN_1801710	3.89e-107	1.67e-109	-38.3828	239.74	-1.57	APBB1IP	amyloid beta precursor protein binding family B member 1 interacting protein
ILMN_1694589	3.05e-104	1.5e-106	-37.2216	232.947	-1.57	PAQR8	progestin and adipoQ receptor family member 8
ILMN_2054607	1.12e-57	4.39e-59	-21.2988	123.686	-1.57	CYP4V2	cytochrome P450 family 4 subfamily V member 2
ILMN_2408683	1.74e-52	8.32e-54	-19.7571	111.537	-1.57
ILMN_1719543	6.08e-50	3.22e-51	-19.0105	105.582	-1.57	MAF	MAF bZIP transcription factor
ILMN_2414027	4.68e-47	2.75e-48	-18.1703	98.8351	-1.57
ILMN_1760180	1.28e-69	3.15e-71	-24.9739	151.648	-1.58	MID2	midline 2
ILMN_1688373	6.27e-66	1.79e-67	-23.8156	143.002	-1.58	LST1	leukocyte specific transcript 1
ILMN_2212763	1.02e-63	3.19e-65	-23.1312	137.819	-1.58	ICAM3	intercellular adhesion molecule 3
ILMN_2323992	2.02e-36	1.71e-37	-15.1033	74.0072	-1.58	CLEC7A	C-type lectin domain family 7 member A
ILMN_2051900	3.7e-30	3.89e-31	-13.2862	59.4053	-1.58	EID2B	EP300 interacting inhibitor of differentiation 2B
ILMN_3226505	8.03e-95	6.6e-97	-33.5949	210.763	-1.59	MSL3	male-specific lethal 3 homolog (Drosophila)
ILMN_2329679	1.14e-84	1.45e-86	-29.9587	186.958	-1.59	TPST2	tyrosylprotein sulfotransferase 2
ILMN_2404182	1.44e-75	2.73e-77	-26.8921	165.605	-1.59	DUOX1	dual oxidase 1
ILMN_2042595	3.92e-71	9.03e-73	-25.4561	155.199	-1.59	PCM1	pericentriolar material 1
ILMN_1705442	8.16e-67	2.24e-68	-24.0922	145.082	-1.59	CMTM3	CKLF like MARVEL transmembrane domain containing 3
ILMN_1743806	1.33e-102	7.03e-105	-36.5758	229.106	-1.6	MIF4GD	MIF4G domain containing
ILMN_2230566	8.93e-101	5.22e-103	-35.8615	224.803	-1.6	RAB40B	RAB40B, member RAS oncogene family
ILMN_3243381	5.6e-89	6.05e-91	-31.4688	197.04	-1.6	MLEC	malectin
ILMN_2370825	7.62e-75	1.5e-76	-26.6549	163.903	-1.6	ATM	ATM serine/threonine kinase
ILMN_1812618	2.34e-106	1.05e-108	-38.0674	237.909	-1.61	ARAP3	ArfGAP with RhoGAP domain, ankyrin repeat and PH domain 3
ILMN_2139100	5.54e-82	7.87e-84	-29.0367	180.663	-1.61	SHISA5	shisa family member 5
ILMN_1861376	2.87e-78	4.9e-80	-27.7827	171.928	-1.61	PLXDC2	plexin domain containing 2
ILMN_1662451	2.43e-59	8.89e-61	-21.7998	127.585	-1.61	FCER2	Fc fragment of IgE receptor II
ILMN_2369018	8.23e-84	1.09e-85	-29.6616	184.941	-1.62	EVI2A	ecotropic viral integration site 2A
ILMN_2345353	8.88e-65	2.65e-66	-23.4589	140.307	-1.62	LST1	leukocyte specific transcript 1
ILMN_1722738	7.39e-82	1.06e-83	-28.9941	180.369	-1.63	ROGDI	rogdi homolog
ILMN_1756920	7.44e-75	1.46e-76	-26.6587	163.931	-1.63	ADAM15	ADAM metallopeptidase domain 15
ILMN_3242586	2.44e-72	5.38e-74	-25.8419	158.02	-1.63	RHOU	ras homolog family member U
ILMN_2059549	1.48e-94	1.23e-96	-33.4964	210.139	-1.64	SYK	spleen associated tyrosine kinase
ILMN_1753312	2.82e-86	3.36e-88	-30.5177	190.723	-1.64	PLXDC2	plexin domain containing 2
ILMN_3238183	2.16e-34	1.98e-35	-14.5168	69.2695	-1.64	BMS1P5	BMS1, ribosome biogenesis factor pseudogene 5
ILMN_1657495	9.82e-89	1.08e-90	-31.3815	196.465	-1.65	MLEC	malectin
ILMN_1746836	2.9e-70	6.92e-72	-25.1791	153.162	-1.65	PTAFR	platelet activating factor receptor
ILMN_3264112	2.09e-36	1.78e-37	-15.0989	73.9723	-1.65
ILMN_1656316	3.89e-107	1.67e-109	-38.3836	239.744	-1.66	ZMYM3	zinc finger MYM-type containing 3
ILMN_1690487	6.52e-82	9.29e-84	-29.0127	180.497	-1.66	PCM1	pericentriolar material 1
ILMN_1743219	1.09e-71	2.48e-73	-25.6326	156.492	-1.66	CA11	carbonic anhydrase 11
ILMN_1668374	2.19e-70	5.21e-72	-25.2176	153.446	-1.66	ITGB5	integrin subunit beta 5
ILMN_1779147	8.06e-67	2.21e-68	-24.0941	145.095	-1.66	ENC1	ectodermal-neural cortex 1
ILMN_1693630	4.83e-63	1.54e-64	-22.9251	136.247	-1.66	VPS9D1	VPS9 domain containing 1
ILMN_1700610	4.92e-50	2.59e-51	-19.0378	105.8	-1.66	CLEC7A	C-type lectin domain family 7 member A
ILMN_1784863	3.34e-41	2.42e-42	-16.4793	85.1601	-1.66	CD36	CD36 molecule
ILMN_2327795	5.34e-102	2.89e-104	-36.3402	227.692	-1.67	RERE	arginine-glutamic acid dipeptide repeats
ILMN_1712532	2.06e-79	3.31e-81	-28.1667	174.624	-1.67	CARD9	caspase recruitment domain family member 9
ILMN_1774110	2.76e-79	4.47e-81	-28.1237	174.323	-1.67	CHN2	chimerin 2
ILMN_1688780	2.8e-58	1.07e-59	-21.4795	125.095	-1.67	S100A4	S100 calcium binding protein A4
ILMN_1651776	1.92e-54	8.49e-56	-20.3357	116.121	-1.67	FHOD1	formin homology 2 domain containing 1
ILMN_1726666	1.21e-48	6.69e-50	-18.6322	102.549	-1.67	GPX3	glutathione peroxidase 3
ILMN_1815063	9.22e-107	4.04e-109	-38.2308	238.859	-1.68	PXK	PX domain containing serine/threonine kinase like
ILMN_1695962	2.91e-95	2.35e-97	-33.7582	211.794	-1.68	SLC12A9	solute carrier family 12 member 9
ILMN_1738491	2.47e-74	4.96e-76	-26.4885	162.706	-1.68	SNX30	sorting nexin family member 30
ILMN_1737918	9.5e-66	2.73e-67	-23.7594	142.579	-1.68	C1QA	complement C1q A chain
ILMN_1743199	2.29e-60	7.97e-62	-22.1112	129.996	-1.68	EGR2	early growth response 2
ILMN_1807894	3.72e-54	1.67e-55	-20.2502	115.445	-1.68	SLC7A8	solute carrier family 7 member 8
ILMN_1750429	1.88e-71	4.3e-73	-25.5574	155.942	-1.69	MKNK1	MAP kinase interacting serine/threonine kinase 1
ILMN_1699574	6.62e-59	2.46e-60	-21.6685	126.567	-1.69	NRP1	neuropilin 1
ILMN_2211065	3.02e-37	2.5e-38	-15.341	75.9316	-1.69	TMEM91	transmembrane protein 91
ILMN_2134381	2.28e-35	2.01e-36	-14.7994	71.5507	-1.69	ITPK1-AS1	ITPK1 antisense RNA 1
ILMN_1728799	1.08e-31	1.07e-32	-13.735	62.9873	-1.69	FBP1	fructose-bisphosphatase 1
ILMN_1776121	5e-121	9.21e-124	-44.358	272.515	-1.7	KIAA1211L	KIAA1211 like
ILMN_1821176	7.98e-102	4.36e-104	-36.272	227.282	-1.7	RNF125	ring finger protein 125
ILMN_1651574	1.58e-73	3.29e-75	-26.2264	160.813	-1.7	AQP3	aquaporin 3 (Gill blood group)
ILMN_2382648	1.74e-73	3.64e-75	-26.2125	160.713	-1.7	MID2	midline 2
ILMN_1710124	2.18e-68	5.59e-70	-24.586	148.771	-1.7	CMTM8	CKLF like MARVEL transmembrane domain containing 8
ILMN_1670325	4.4e-61	1.5e-62	-22.3278	131.667	-1.7	SLC47A1	solute carrier family 47 member 1
ILMN_1660364	6.24e-53	2.94e-54	-19.8881	112.577	-1.7	CYTH4	cytohesin 4
ILMN_2343047	6.99e-92	6.61e-94	-32.5142	203.856	-1.71	ABCB9	ATP binding cassette subfamily B member 9
ILMN_2392189	7.44e-84	9.83e-86	-29.677	185.046	-1.71	CTDSPL	CTD small phosphatase like
ILMN_1755411	1.28e-76	2.34e-78	-27.2364	168.061	-1.71	RBMS2	RNA binding motif single stranded interacting protein 2
ILMN_1718936	1.06e-54	4.63e-56	-20.4123	116.726	-1.71	LST1	leukocyte specific transcript 1
ILMN_2388800	1.41e-54	6.19e-56	-20.3755	116.436	-1.71	PLPP3	phospholipid phosphatase 3
ILMN_1757604	3.49e-44	2.28e-45	-17.3386	92.1208	-1.71	TPM2	tropomyosin 2 (beta)
ILMN_1756439	2.83e-74	5.7e-76	-26.4693	162.567	-1.72	SCRN1	secernin 1
ILMN_1715991	4.56e-50	2.4e-51	-19.0472	105.875	-1.72	SDPR	serum deprivation response
ILMN_1703538	5.57e-43	3.8e-44	-16.9914	89.3097	-1.72	AIF1	allograft inflammatory factor 1
ILMN_1767658	4.86e-107	2.11e-109	-38.3428	239.508	-1.73	RRS1	ribosome biogenesis regulator homolog
ILMN_1693009	1.85e-46	1.11e-47	-17.9973	97.4409	-1.73	FGL2	fibrinogen like 2
ILMN_1890614	7.13e-108	2.9e-110	-38.6863	241.491	-1.74	FAM212B	family with sequence similarity 212 member B
ILMN_1745994	1.27e-95	1.01e-97	-33.8928	212.642	-1.74	GAS7	growth arrest specific 7
ILMN_1723706	1.25e-79	1.98e-81	-28.2403	175.138	-1.74	GRAMD4	GRAM domain containing 4
ILMN_1802027	5.27e-66	1.5e-67	-23.8389	143.177	-1.74	MGST2	microsomal glutathione S-transferase 2
ILMN_1671565	1.72e-49	9.28e-51	-18.8784	104.524	-1.74	RNASET2	ribonuclease T2
ILMN_1792473	2.43e-45	1.53e-46	-17.6729	94.8225	-1.74	AIF1	allograft inflammatory factor 1
ILMN_1688480	4.72e-27	5.52e-28	-12.37	52.1715	-1.74	CCND1	cyclin D1
ILMN_2342638	4.16e-86	4.98e-88	-30.4589	190.329	-1.75	ASGR2	asialoglycoprotein receptor 2
ILMN_1772521	3.61e-84	4.71e-86	-29.7851	185.781	-1.75	MTHFD1L	methylenetetrahydrofolate dehydrogenase (NADP+ dependent) 1-like
ILMN_1750003	3.55e-47	2.08e-48	-18.205	99.1144	-1.75	CD200R1	CD200 receptor 1
ILMN_2059535	1.02e-83	1.36e-85	-29.6293	184.721	-1.76	PPM1F	protein phosphatase, Mg2+/Mn2+ dependent 1F
ILMN_1695851	2.33e-90	2.35e-92	-31.964	200.285	-1.77	PARVG	parvin gamma
ILMN_1715715	4.41e-82	6.24e-84	-29.0706	180.896	-1.77	CEBPA	CCAAT/enhancer binding protein alpha
ILMN_1769013	8.82e-71	2.06e-72	-25.3439	154.375	-1.79	ASGR1	asialoglycoprotein receptor 1
ILMN_1755942	9.53e-60	3.42e-61	-21.9228	128.539	-1.79	FFAR4	free fatty acid receptor 4
ILMN_3238196	1.09e-53	5.02e-55	-20.1111	114.345	-1.79	CYTH4	cytohesin 4
ILMN_2400759	1.3e-59	4.69e-61	-21.8822	128.224	-1.8	CPVL	carboxypeptidase, vitellogenic like
ILMN_1814797	1.52e-53	7.01e-55	-20.0688	114.01	-1.8
ILMN_1747673	3e-49	1.63e-50	-18.8081	103.96	-1.8
ILMN_1656300	4.19e-41	3.05e-42	-16.4509	84.9297	-1.8	GFRA2	GDNF family receptor alpha 2
ILMN_1762712	2.38e-126	3.28e-129	-46.8165	285.028	-1.81	HHEX	hematopoietically expressed homeobox
ILMN_2413527	1.32e-66	3.67e-68	-24.0262	144.586	-1.81	VCL	vinculin
ILMN_1724066	1.99e-66	5.59e-68	-23.9702	144.165	-1.81	PLCB2	phospholipase C beta 2
ILMN_1697554	6.44e-63	2.06e-64	-22.8868	135.955	-1.81	SASH3	SAM and SH3 domain containing 3
ILMN_1669599	9.61e-61	3.31e-62	-22.2252	130.876	-1.81	DENND4C	DENN domain containing 4C
ILMN_2193817	5.82e-51	2.95e-52	-19.3092	107.969	-1.81	CLEC4G	C-type lectin domain family 4 member G
ILMN_3235922	4.53e-113	1.39e-115	-40.8532	253.719	-1.82	C11orf21	chromosome 11 open reading frame 21
ILMN_1729237	9.87e-95	8.15e-97	-33.5616	210.552	-1.82	CYB5R1	cytochrome b5 reductase 1
ILMN_1915188	1.09e-91	1.04e-93	-32.4439	203.401	-1.82	MID2	midline 2
ILMN_1802380	6.55e-101	3.79e-103	-35.9143	225.123	-1.83	RERE	arginine-glutamic acid dipeptide repeats
ILMN_1750785	4.77e-99	3.06e-101	-35.1947	220.734	-1.83	SYTL1	synaptotagmin like 1
ILMN_1792885	5.05e-73	1.08e-74	-26.0626	159.626	-1.84	CTSC	cathepsin C
ILMN_1663916	3.94e-79	6.4e-81	-28.0723	173.963	-1.85	ARHGAP9	Rho GTPase activating protein 9
ILMN_1733579	1.28e-78	2.13e-80	-27.9007	172.759	-1.85	EVI2A	ecotropic viral integration site 2A
ILMN_1672884	2.35e-70	5.61e-72	-25.2076	153.373	-1.85	MTFMT	mitochondrial methionyl-tRNA formyltransferase
ILMN_1750961	1.14e-68	2.9e-70	-24.6745	149.429	-1.85	TM6SF1	transmembrane 6 superfamily member 1
ILMN_1691507	8.73e-53	4.13e-54	-19.8452	112.237	-1.85	CXCR2P1	C-X-C motif chemokine receptor 2 pseudogene 1
ILMN_2327346	7.5e-121	1.41e-123	-44.2758	272.088	-1.86	SSBP4	single stranded DNA binding protein 4
ILMN_1668247	1.07e-120	2.07e-123	-44.2028	271.707	-1.86	LTC4S	leukotriene C4 synthase
ILMN_1753064	6.44e-90	6.71e-92	-31.8037	199.238	-1.86	TTC13	tetratricopeptide repeat domain 13
ILMN_1665775	1.67e-89	1.77e-91	-31.656	198.27	-1.87	2021-03-02	mitochondrial amidoxime reducing component 2
ILMN_2128428	2.67e-70	6.38e-72	-25.19	153.243	-1.87	DAB2	DAB2, clathrin adaptor protein
ILMN_1761733	3.48e-66	9.84e-68	-23.8951	143.6	-1.87	HLA-DMB	major histocompatibility complex, class II, DM beta
ILMN_1682197	5.47e-58	2.11e-59	-21.3925	124.418	-1.87	NFXL1	nuclear transcription factor, X-box binding like 1
ILMN_1701248	1.53e-56	6.25e-58	-20.9595	121.031	-1.87	TREM2	triggering receptor expressed on myeloid cells 2
ILMN_2389970	9.79e-97	7.42e-99	-34.3086	215.248	-1.88
ILMN_1752117	1.82e-95	1.45e-97	-33.8348	212.277	-1.88	TMEM55A	transmembrane protein 55A
ILMN_1796537	1.11e-90	1.11e-92	-32.079	201.034	-1.88	FYB	FYN binding protein
ILMN_1713156	1.97e-98	1.35e-100	-34.9537	219.251	-1.89	MSL3	male-specific lethal 3 homolog (Drosophila)
ILMN_1657398	1.06e-50	5.43e-52	-19.2331	107.361	-1.89
ILMN_2382657	1.89e-75	3.61e-77	-26.8532	165.326	-1.9	ARHGAP9	Rho GTPase activating protein 9
ILMN_1687315	8.1e-62	2.69e-63	-22.5514	133.386	-1.9	RXRA	retinoid X receptor alpha
ILMN_1789196	1.82e-45	1.13e-46	-17.7096	95.1191	-1.9	TPM2	tropomyosin 2 (beta)
ILMN_1752226	1.11e-98	7.32e-101	-35.053	219.862	-1.91	P2RY11	purinergic receptor P2Y11
ILMN_1682928	3.3e-56	1.36e-57	-20.8602	120.252	-1.91	CPVL	carboxypeptidase, vitellogenic like
ILMN_1743316	1.03e-92	9.42e-95	-32.8168	205.804	-1.92	FAM109A	family with sequence similarity 109 member A
ILMN_1711617	6.32e-92	5.95e-94	-32.5306	203.961	-1.92	GMFG	glia maturation factor gamma
ILMN_1734707	9.35e-77	1.7e-78	-27.2811	168.379	-1.93	CHST13	carbohydrate sulfotransferase 13
ILMN_2384544	8.17e-72	1.84e-73	-25.6734	156.79	-1.93	ADAM15	ADAM metallopeptidase domain 15
ILMN_1776519	1.83e-66	5.12e-68	-23.9819	144.254	-1.93	RAP1GAP	RAP1 GTPase activating protein
ILMN_1681601	4.8e-64	1.48e-65	-23.2326	138.591	-1.93	SUCNR1	succinate receptor 1
ILMN_1779070	1.2e-57	4.68e-59	-21.2905	123.621	-1.93	APOL4	apolipoprotein L4
ILMN_2094942	3.36e-60	1.18e-61	-22.0606	129.605	-1.94	2021-03-01	membrane associated ring-CH-type finger 1
ILMN_1790228	4.78e-101	2.73e-103	-35.9683	225.449	-1.95	FURIN	furin, paired basic amino acid cleaving enzyme
ILMN_1684306	5.7e-69	1.43e-70	-24.7695	150.134	-1.95	S100A4	S100 calcium binding protein A4
ILMN_1801040	3.57e-74	7.25e-76	-26.4358	162.327	-1.96	SPN	sialophorin
ILMN_1772359	1.83e-78	3.08e-80	-27.8486	172.392	-1.97	LAPTM5	lysosomal protein transmembrane 5
ILMN_1681252	4.47e-114	1.31e-116	-41.2819	256.082	-1.98
ILMN_1710434	3.32e-74	6.7e-76	-26.4466	162.404	-1.98	TBC1D10C	TBC1 domain family member 10C
ILMN_1672124	1.5e-68	3.82e-70	-24.6373	149.152	-1.98	FAM198B	family with sequence similarity 198 member B
ILMN_1701551	6.2e-64	1.92e-65	-23.1981	138.328	-1.98	ABCA6	ATP binding cassette subfamily A member 6
ILMN_1804419	2.96e-99	1.85e-101	-35.2767	221.237	-1.99	LRMP	lymphoid restricted membrane protein
ILMN_2205963	1.56e-98	1.05e-100	-34.9939	219.498	-1.99	C10orf54	chromosome 10 open reading frame 54
ILMN_1733259	5.7e-90	5.91e-92	-31.8232	199.365	-1.99	TMIGD3	transmembrane and immunoglobulin domain containing 3
ILMN_1681101	4.09e-54	1.84e-55	-20.2379	115.348	-1.99	2021-03-01	membrane associated ring-CH-type finger 1
ILMN_1745573	1.21e-94	9.99e-97	-33.5294	210.348	-2	TTC13	tetratricopeptide repeat domain 13
ILMN_1809291	1.24e-90	1.24e-92	-32.0618	200.923	-2	TSPAN7	tetraspanin 7
ILMN_1666545	1.47e-88	1.62e-90	-31.3194	196.055	-2	GCNT1	glucosaminyl (N-acetyl) transferase 1, core 2
ILMN_1696622	4.44e-76	8.31e-78	-27.0586	166.794	-2	SLC38A6	solute carrier family 38 member 6
ILMN_1690289	2.33e-84	3.01e-86	-29.8512	186.229	-2.01	DUOX1	dual oxidase 1
ILMN_1686623	1.81e-61	6.08e-63	-22.4451	132.57	-2.02	CSF1R	colony stimulating factor 1 receptor
ILMN_1770940	2.41e-32	2.34e-33	-13.9247	64.5072	-2.03	CDH1	cadherin 1
ILMN_1653711	6.88e-97	5.17e-99	-34.3664	215.608	-2.04	FZD2	frizzled class receptor 2
ILMN_1754894	2.19e-50	1.14e-51	-19.1407	106.623	-2.05	C1orf162	chromosome 1 open reading frame 162
ILMN_1796751	4e-104	1.98e-106	-37.1747	232.67	-2.06	PALD1	phosphatase domain containing, paladin 1
ILMN_1670535	5.63e-57	2.25e-58	-21.0896	122.051	-2.06	NDRG2	NDRG family member 2
ILMN_1763452	4.15e-78	7.12e-80	-27.7297	171.554	-2.07	EVI2B	ecotropic viral integration site 2B
ILMN_1755643	5.4e-95	4.38e-97	-33.6598	211.173	-2.08	MGAT4A	mannosyl (alpha-1,3-)-glycoprotein beta-1,4-N-acetylglucosaminyltransferase, isozyme A
ILMN_2403237	6.78e-93	6.13e-95	-32.8837	206.233	-2.08	CHN2	chimerin 2
ILMN_2343048	2.75e-91	2.67e-93	-32.2987	202.462	-2.08	ABCB9	ATP binding cassette subfamily B member 9
ILMN_2087656	1.15e-66	3.17e-68	-24.0457	144.732	-2.08	SLCO2B1	solute carrier organic anion transporter family member 2B1
ILMN_1745806	3.73e-110	1.36e-112	-39.6245	246.845	-2.11	PEMT	phosphatidylethanolamine N-methyltransferase
ILMN_1752520	2.38e-106	1.07e-108	-38.0638	237.888	-2.12	SLFN11	schlafen family member 11
ILMN_1697363	1.02e-99	6.32e-102	-35.4522	222.311	-2.12	C20orf27	chromosome 20 open reading frame 27
ILMN_1761941	1.99e-85	2.46e-87	-30.2216	188.733	-2.12	FAM198B	family with sequence similarity 198 member B
ILMN_1807825	7.85e-71	1.83e-72	-25.3601	154.494	-2.12	LY86	lymphocyte antigen 86
ILMN_2179717	2.25e-96	1.75e-98	-34.1713	214.389	-2.14	FAM189A2	family with sequence similarity 189 member A2
ILMN_2372398	7.79e-116	2.06e-118	-42.0412	260.222	-2.16	ALDH5A1	aldehyde dehydrogenase 5 family member A1
ILMN_1761199	4.77e-71	1.1e-72	-25.4288	154.999	-2.17	SLCO2B1	solute carrier organic anion transporter family member 2B1
ILMN_1704730	5.46e-68	1.43e-69	-24.4603	147.835	-2.17	CD93	CD93 molecule
ILMN_1665123	2.6e-109	9.85e-112	-39.2762	244.868	-2.18	NMNAT3	nicotinamide nucleotide adenylyltransferase 3
ILMN_1658639	7.1e-95	5.82e-97	-33.6148	210.888	-2.18	SLC46A3	solute carrier family 46 member 3
ILMN_1800935	2.58e-112	8.25e-115	-40.533	251.942	-2.2	ARV1	ARV1 homolog, fatty acid homeostasis modulator
ILMN_1912287	4.91e-67	1.33e-68	-24.1615	145.601	-2.2	SUCNR1	succinate receptor 1
ILMN_1655549	1.58e-63	4.96e-65	-23.0733	137.379	-2.25	SIGLEC10	sialic acid binding Ig like lectin 10
ILMN_1678833	3.22e-67	8.69e-69	-24.2185	146.027	-2.27	CCR1	C-C motif chemokine receptor 1
ILMN_1796336	1.65e-100	9.82e-103	-35.7574	224.17	-2.28	MAP1S	microtubule associated protein 1S
ILMN_1801254	7.33e-87	8.5e-89	-30.7231	192.097	-2.28
ILMN_2101278	6.77e-83	9.26e-85	-29.3485	182.803	-2.28	RGS18	regulator of G-protein signaling 18
ILMN_2140990	3.47e-77	6.21e-79	-27.4234	169.389	-2.28	CAMK1	calcium/calmodulin dependent protein kinase I
ILMN_2361603	1e-50	5.14e-52	-19.24	107.416	-2.28	NDRG2	NDRG family member 2
ILMN_1674817	7.2e-99	4.71e-101	-35.1247	220.304	-2.3	C1orf115	chromosome 1 open reading frame 115
ILMN_1698766	2.45e-67	6.56e-69	-24.256	146.309	-2.3	PYCARD	PYD and CARD domain containing
ILMN_1731699	7.61e-58	2.95e-59	-21.3497	124.083	-2.3	RAB15	RAB15, member RAS oncogene family
ILMN_1665943	6.6e-97	4.95e-99	-34.3735	215.653	-2.34	MAP4K1	mitogen-activated protein kinase kinase kinase kinase 1
ILMN_1667224	2.6e-67	6.97e-69	-24.2478	146.247	-2.35	SLAMF8	SLAM family member 8
ILMN_1800078	1.03e-89	1.08e-91	-31.7314	198.765	-2.39	LMO2	LIM domain only 2
ILMN_1725726	4.54e-61	1.55e-62	-22.3234	131.633	-2.45	DHRS2	dehydrogenase/reductase 2
ILMN_1776905	4.59e-79	7.5e-81	-28.0498	173.805	-2.46
ILMN_1678961	2.05e-87	2.36e-89	-30.9155	193.379	-2.47	FRMD4A	FERM domain containing 4A
ILMN_2153485	6.49e-114	1.92e-116	-41.2113	255.694	-2.48	NMNAT3	nicotinamide nucleotide adenylyltransferase 3
ILMN_1718621	1.67e-85	2.05e-87	-30.2487	188.916	-2.49
ILMN_1676372	4.23e-71	9.76e-73	-25.4455	155.122	-2.49	CD209	CD209 molecule
ILMN_1779228	7.29e-58	2.83e-59	-21.3551	124.126	-2.49	CDH2	cadherin 2
ILMN_1693650	6.98e-97	5.26e-99	-34.3635	215.59	-2.51	FES	FES proto-oncogene, tyrosine kinase
ILMN_1742332	4.73e-94	4.03e-96	-33.31	208.955	-2.52	KCTD12	potassium channel tetramerization domain containing 12
ILMN_1679620	1.83e-90	1.84e-92	-32.0017	200.531	-2.52
ILMN_1672591	3.32e-86	3.98e-88	-30.4925	190.554	-2.52	SCN9A	sodium voltage-gated channel alpha subunit 9
ILMN_1713807	9.64e-64	3e-65	-23.1393	137.881	-2.53	MAN1C1	mannosidase alpha class 1C member 1
ILMN_3181538	8.29e-74	1.71e-75	-26.3172	161.47	-2.54	C10orf105	chromosome 10 open reading frame 105
ILMN_2339835	1.07e-118	2.34e-121	-43.3047	266.989	-2.55	PTGS1	prostaglandin-endoperoxide synthase 1
ILMN_1669046	1.21e-68	3.07e-70	-24.6667	149.371	-2.59	FOXQ1	forkhead box Q1
ILMN_1771120	7.53e-84	9.96e-86	-29.675	185.032	-2.61	TMEM45B	transmembrane protein 45B
ILMN_1748450	7e-98	5.01e-100	-34.7417	217.941	-2.64	TAL1	TAL bHLH transcription factor 1, erythroid differentiation factor
ILMN_1671482	2.08e-96	1.61e-98	-34.1846	214.473	-2.65	GALM	galactose mutarotase
ILMN_1689518	7.47e-122	1.33e-124	-44.7307	274.447	-2.66	PECAM1	platelet and endothelial cell adhesion molecule 1
ILMN_1694106	4.13e-80	6.37e-82	-28.4026	176.271	-2.7	GPD1L	glycerol-3-phosphate dehydrogenase 1-like
ILMN_1705686	3.01e-132	3e-135	-49.6658	298.889	-2.71	NRGN	neurogranin
ILMN_2120695	7.7e-113	2.41e-115	-40.7541	253.17	-2.73	TSPAN7	tetraspanin 7
ILMN_1716687	1.36e-75	2.56e-77	-26.9011	165.669	-2.79	TPM1	tropomyosin 1 (alpha)
ILMN_2360710	3.99e-76	7.44e-78	-27.0741	166.905	-2.85	TPM1	tropomyosin 1 (alpha)
ILMN_1653166	6.77e-78	1.17e-79	-27.6591	171.056	-2.87	CLEC10A	C-type lectin domain family 10 member A
ILMN_1764709	2.58e-81	3.76e-83	-28.8101	179.099	-2.88	MAFB	MAF bZIP transcription factor B
ILMN_1704797	1.97e-86	2.32e-88	-30.5726	191.091	-2.95	CLEC10A	C-type lectin domain family 10 member A
ILMN_2415303	6.94e-75	1.35e-76	-26.6689	164.004	-2.95	CLEC10A	C-type lectin domain family 10 member A
ILMN_2128770	7.26e-79	1.2e-80	-27.9826	173.334	-2.96	CDR2L	cerebellar degeneration related protein 2 like
ILMN_1730710	6.66e-109	2.55e-111	-39.1094	243.917	-2.97	ADORA3	adenosine A3 receptor
ILMN_1747622	6.06e-98	4.3e-100	-34.7664	218.094	-3.03	CD33	CD33 molecule
ILMN_2359800	4.99e-91	4.9e-93	-32.205	201.854	-3.17	MS4A6A	membrane spanning 4-domains A6A
ILMN_2384857	4.82e-68	1.26e-69	-24.4774	147.962	-3.3	DHRS2	dehydrogenase/reductase 2
ILMN_1797731	1.48e-104	7.12e-107	-37.3479	233.693	-3.46	MS4A6A	membrane spanning 4-domains A6A
ILMN_1721035	8.66e-99	5.69e-101	-35.0941	220.115	-3.5	MS4A6A	membrane spanning 4-domains A6A
ILMN_1717163	6.83e-80	1.07e-81	-28.3282	175.752	-3.75	F13A1	coagulation factor XIII A chain
